# Supplementary material for: Multi-Omics Analysis Unravels the Biosynthesis and Regulatory Mechanisms of Floral Scent Across Various Cultivars and Developmental Stages in Phalaenopsis
Source: Plants (Basel). 2025 Dec 3;14(23):3682. doi: 10.3390/plants14233682 (PMC12694178; doi:10.3390/plants14233682)
Supplement: Supplementary file 1 [file plants-14-03682-s001.zip]

Archive with 21 entries (20 files):
- Supplementary File/
- Supplementary File/Table S1.xlsx
- __MACOSX/Supplementary File/._Table S1.xlsx
- Supplementary File/.DS_Store
- __MACOSX/Supplementary File/._.DS_Store
- Supplementary File/Figure S1.pdf
- __MACOSX/Supplementary File/._Figure S1.pdf
- Supplementary File/Figure S2.pdf
- __MACOSX/Supplementary File/._Figure S2.pdf
- Supplementary File/Table S3.xlsx
- __MACOSX/Supplementary File/._Table S3.xlsx
- Supplementary File/Figure S3.pdf
- __MACOSX/Supplementary File/._Figure S3.pdf
- Supplementary File/Table S2.xlsx
- __MACOSX/Supplementary File/._Table S2.xlsx
- Supplementary File/Figure S6.pdf
- __MACOSX/Supplementary File/._Figure S6.pdf
- Supplementary File/Figure S4.pdf
- __MACOSX/Supplementary File/._Figure S4.pdf
- Supplementary File/Figure S5.pdf
- __MACOSX/Supplementary File/._Figure S5.pdf
