# Supplementary material for: Multi-Omics Analysis Unravels the Biosynthesis and Regulatory Mechanisms of Floral Scent Across Various Cultivars and Developmental Stages in Phalaenopsis
Source: Plants (Basel). 2025 Dec 3;14(23):3682. doi: 10.3390/plants14233682 (PMC12694178; doi:10.3390/plants14233682)
Supplement: Supplementary file 1 [file plants-14-03682-s001.zip › Supplementary File/Table S1.xlsx]

## Sheet: 工作表1
Table S1. The headspace solid-phase micro extraction (HS-SPME) and gas chromatography-mass spectrometry (GC-MS) conditions
Instrument	Model
GC-MS/MS	8890-7000D (Agilent J&W Scientific, Folsom, CA, USA)
Capillary column	DB-5MS (30 m x 0.25 mm x 0.25 μm) (Agilent J&W Scientific, Folsom, CA, USA)
Solid phase microextraction unit	SPME AllowCond (CTC Analytics AG, Zwingen, Switzerland)
Incubation unit	Fiber Conditioning Station (CTC Analytics AG, Zwingen, Switzerland)
Sample heater	Agitator (CTC Analytics AG, Zwingen, Switzerland)
Extraction head	120 μm DVB/CAR/ PDMS (Agilent J&W Scientific, Folsom, CA, USA)
HS-SPME condition	Parameter
Preparation of extraction head	Shake for 5 min at a constant temperature of 60 ℃
The incubate time of extraction head	250 °C for 5 min under Fiber Conditioning Station (before absorb the volatiles)
Extraction time	15 min
Resolution time	5 min at a constant temperature of 250 ℃
Chromatography condition	Parameter
Carrier gas	Helium (purity ≥ 99.999%)
Column flow	1.2 mL/min
Injector temperature	250 °C
Front inlet mode	Splitless
Solvent delay	3.5 min
Mass condition	Parameter
Ion source temperature	230°C
Quad temperature	150°C
Front Injection temperature	280°C
Electron energy	70eV
Transfer line temperature	280°C
Scan mode	SIM
