# Supplementary material for: Multi-Omics Analysis Unravels the Biosynthesis and Regulatory Mechanisms of Floral Scent Across Various Cultivars and Developmental Stages in Phalaenopsis
Source: Plants (Basel). 2025 Dec 3;14(23):3682. doi: 10.3390/plants14233682 (PMC12694178; doi:10.3390/plants14233682)
Supplement: Supplementary file 1 [file plants-14-03682-s001.zip › Supplementary File/Table S3.xlsx]

## Sheet: Sheet1
Table S3. Primers used for real-time quantitative PCR
Code	Primer name	Use	Sequence（5’→3’）
1	PAXXG022640_DXS-F	qRT-PCR	GCAGTTAGACAAGAGAAGCGT
	PAXXG022640_DXS-R	qRT-PCR	TGGATGGGATAGTTGATGGT
2	PAXXG376110_DXS-F	qRT-PCR	ACACAGTGTCTAGAACCGGG
	PAXXG376110_DXS-R	qRT-PCR	CAAGCCCAGATGTTTGCCTT
3	PAXXG356500_TPS-F	qRT-PCR	TTTCGACGGACACCACTTTG
	PAXXG356500_TPS-R	qRT-PCR	CACCATCCGAACACCCAATG
4	PAXXG094080_AAMT-F	qRT-PCR	AGCAACCAAGTCCATCGAGA
	PAXXG094080_AAMT-R	qRT-PCR	GCGAACATGAGCTTCCCAAT
5	PAXXG333030_4CL-F	qRT-PCR	GTTTGTGCCGCCGATAGTAG
	PAXXG333030_4CL-R	qRT-PCR	GTACTGGAATGGCTGCTTGG
6	PAXXG061420_SAM-F	qRT-PCR	TGAGACCCCTGAGTACATGC
	PAXXG061420_SAM-R	qRT-PCR	CCTTGAGGTCAGCAGCAATC
7	PAXXG103340_SAM-F	qRT-PCR	GGGATCGCAGCCTGACTATA
	PAXXG103340_SAM-R	qRT-PCR	TTTCCGACAGCCTCATCCTC
8	ACTIN-F	qRT-PCR	GCTGAGGGAGGCAAGGATAGAT
	ACTIN-R	qRT-PCR	GCACCCAGCAGCATGAAGATC
