# Supplementary material for: Multi-Omics Analysis Unravels the Biosynthesis and Regulatory Mechanisms of Floral Scent Across Various Cultivars and Developmental Stages in Phalaenopsis
Source: Plants (Basel). 2025 Dec 3;14(23):3682. doi: 10.3390/plants14233682 (PMC12694178; doi:10.3390/plants14233682)
Supplement: Supplementary file 1 [file plants-14-03682-s001.zip › Supplementary File/Table S2.xlsx]

## Sheet: Sheet1
Table S2. Summary of all differentially expressed genes
ID	S2_vs_S1.regulated	S3_vs_S1.regulated	S4_vs_S1.regulated	S3_vs_S2.regulated	S4_vs_S2.regulated	S4_vs_S3.regulated
PAXXG000025	down	NA	NA	NA	NA	NA
PAXXG000130	up	up	up	NA	NA	NA
PAXXG000140	up	up	up	NA	NA	NA
PAXXG000150	down	down	NA	NA	NA	up
PAXXG000190	NA	NA	down	NA	NA	NA
PAXXG000200	down	down	down	down	down	NA
PAXXG000220	down	down	down	NA	NA	NA
PAXXG000260	NA	NA	up	up	up	up
PAXXG000270	NA	NA	down	NA	down	down
PAXXG000300	NA	down	down	down	down	NA
PAXXG000310	up	NA	NA	down	down	NA
PAXXG000360	NA	down	down	down	down	NA
PAXXG000370	NA	up	up	up	NA	NA
PAXXG000380	NA	down	down	down	down	NA
PAXXG000390	NA	up	up	NA	NA	NA
PAXXG000400	NA	down	down	down	down	NA
PAXXG000420	down	down	down	NA	NA	NA
PAXXG000430	down	down	down	down	down	down
PAXXG000440	up	NA	down	down	down	down
PAXXG000480	up	up	up	NA	up	NA
PAXXG000530	NA	NA	down	NA	NA	NA
PAXXG000540	NA	up	up	NA	up	NA
PAXXG000580	NA	down	down	down	down	NA
PAXXG000590	NA	NA	NA	up	NA	down
PAXXG000600	NA	down	down	NA	NA	NA
PAXXG000620	down	down	NA	NA	up	up
PAXXG000640	down	down	down	down	down	down
PAXXG000660	up	up	up	up	up	up
PAXXG000670	NA	down	down	NA	NA	NA
PAXXG000710	NA	NA	down	NA	down	down
PAXXG000720	down	down	down	NA	NA	NA
PAXXG000740	NA	NA	down	NA	down	NA
PAXXG000750	NA	down	down	down	down	down
PAXXG000820	up	NA	NA	down	down	NA
PAXXG000840	up	up	NA	NA	down	down
PAXXG000850	NA	NA	NA	NA	down	NA
PAXXG000870	NA	NA	up	NA	up	NA
PAXXG000885	NA	up	NA	up	NA	NA
PAXXG000890	NA	up	NA	NA	NA	NA
PAXXG000910	NA	down	down	NA	NA	NA
PAXXG000920	NA	up	up	up	up	NA
PAXXG000930	down	down	down	up	up	NA
PAXXG000940	NA	NA	down	NA	down	down
PAXXG000960	NA	NA	up	NA	NA	NA
PAXXG000990	NA	NA	up	NA	NA	NA
PAXXG001030	down	down	down	down	NA	NA
PAXXG001070	down	down	down	NA	NA	NA
PAXXG001090	NA	NA	down	NA	NA	NA
PAXXG001130	NA	up	up	up	up	NA
PAXXG001140	NA	up	up	up	up	NA
PAXXG001190	up	NA	up	down	NA	up
PAXXG001200	NA	down	down	down	down	NA
PAXXG001210	up	up	NA	NA	NA	down
PAXXG001220	up	up	NA	NA	down	down
PAXXG001250	up	up	NA	NA	down	down
PAXXG001280	NA	down	down	down	down	down
PAXXG001290	NA	up	down	up	NA	down
PAXXG001360	NA	up	up	NA	NA	NA
PAXXG001400	up	up	up	NA	up	NA
PAXXG001420	NA	up	up	up	up	up
PAXXG001430	down	down	down	NA	down	down
PAXXG001460	NA	down	down	NA	down	down
PAXXG001475	down	down	down	NA	NA	NA
PAXXG001480	up	up	up	NA	NA	NA
PAXXG001500	NA	NA	down	NA	down	down
PAXXG001520	down	down	down	down	down	NA
PAXXG001540	down	NA	NA	up	up	NA
PAXXG001570	up	up	up	NA	NA	NA
PAXXG001580	down	down	down	down	down	down
PAXXG001600	up	up	up	up	NA	down
PAXXG001630	down	down	down	down	down	down
PAXXG001640	down	down	down	NA	NA	NA
PAXXG001660	NA	up	NA	up	NA	down
PAXXG001700	NA	down	down	down	down	NA
PAXXG001730	down	down	down	NA	NA	NA
PAXXG001750	NA	NA	down	NA	down	down
PAXXG001770	down	down	down	NA	down	NA
PAXXG001790	NA	down	down	NA	NA	NA
PAXXG001800	NA	up	up	up	up	NA
PAXXG001830	NA	NA	up	NA	NA	NA
PAXXG001850	down	down	down	down	down	NA
PAXXG001870	up	up	up	NA	up	up
PAXXG001880	up	up	up	NA	NA	NA
PAXXG001890	NA	NA	NA	down	down	NA
PAXXG001900	NA	NA	up	NA	NA	NA
PAXXG001930	NA	down	down	down	down	NA
PAXXG001940	NA	NA	up	NA	NA	NA
PAXXG001960	down	down	down	NA	NA	NA
PAXXG001990	NA	NA	up	NA	up	up
PAXXG002040	NA	NA	NA	NA	up	up
PAXXG002080	NA	down	down	down	down	down
PAXXG002110	down	down	down	NA	NA	NA
PAXXG002120	down	down	down	NA	NA	NA
PAXXG002140	down	down	down	NA	NA	NA
PAXXG002170	NA	down	down	down	down	down
PAXXG002220	down	down	down	down	down	NA
PAXXG002250	NA	up	up	up	up	up
PAXXG002280	NA	NA	NA	up	up	NA
PAXXG002380	NA	NA	up	NA	NA	NA
PAXXG002390	NA	NA	NA	NA	up	up
PAXXG002450	up	up	up	up	up	NA
PAXXG002520	NA	down	down	down	down	NA
PAXXG002530	NA	NA	down	NA	down	down
PAXXG002600	up	NA	down	down	down	NA
PAXXG002840	down	down	down	NA	NA	NA
PAXXG002860	up	NA	NA	NA	NA	NA
PAXXG002940	NA	NA	down	down	down	down
PAXXG002950	NA	NA	down	NA	down	NA
PAXXG003030	NA	up	up	up	up	up
PAXXG003040	NA	NA	up	NA	up	NA
PAXXG003100	NA	up	up	NA	up	up
PAXXG003160	down	NA	NA	NA	up	NA
PAXXG003170	NA	up	NA	NA	NA	down
PAXXG003180	up	NA	up	down	down	NA
PAXXG003200	NA	down	down	NA	down	down
PAXXG003240	up	NA	down	NA	down	down
PAXXG003250	NA	up	up	NA	up	NA
PAXXG003300	up	up	up	NA	NA	NA
PAXXG003340	down	down	down	NA	NA	NA
PAXXG003350	down	down	down	down	down	NA
PAXXG003370	NA	down	down	NA	NA	NA
PAXXG003380	NA	up	up	up	up	up
PAXXG003440	up	up	up	NA	up	NA
PAXXG003450	down	down	down	NA	NA	NA
PAXXG003460	NA	down	down	down	down	NA
PAXXG003500	NA	up	up	NA	up	NA
PAXXG003540	NA	NA	NA	NA	down	down
PAXXG003560	down	down	NA	NA	up	up
PAXXG003570	down	down	down	NA	NA	NA
PAXXG003660	up	up	NA	up	NA	down
PAXXG003680	NA	up	up	NA	NA	NA
PAXXG003730	NA	NA	down	NA	down	NA
PAXXG003770	NA	NA	up	NA	NA	NA
PAXXG003790	NA	down	down	NA	down	down
PAXXG003810	up	NA	NA	NA	down	NA
PAXXG003830	up	NA	up	NA	up	up
PAXXG003840	up	up	up	up	up	NA
PAXXG003850	up	up	up	NA	NA	NA
PAXXG003860	down	NA	NA	up	NA	down
PAXXG003890	down	down	down	NA	NA	NA
PAXXG003910	down	NA	NA	NA	NA	NA
PAXXG003940	NA	down	down	NA	down	NA
PAXXG004000	NA	up	up	NA	NA	NA
PAXXG004030	NA	NA	up	NA	NA	NA
PAXXG004050	down	down	down	NA	NA	NA
PAXXG004090	NA	NA	NA	NA	down	down
PAXXG004140	NA	down	down	down	NA	up
PAXXG004150	NA	NA	down	down	down	NA
PAXXG004160	up	NA	NA	down	down	NA
PAXXG004170	NA	NA	down	down	down	NA
PAXXG004180	NA	NA	NA	down	down	NA
PAXXG004230	up	up	up	NA	up	up
PAXXG004260	down	down	down	NA	NA	NA
PAXXG004270	NA	up	up	up	up	NA
PAXXG004330	down	down	down	down	down	NA
PAXXG004350	NA	down	NA	NA	NA	NA
PAXXG004360	NA	up	up	NA	NA	NA
PAXXG004390	down	NA	NA	up	up	NA
PAXXG004410	down	down	down	NA	NA	NA
PAXXG004420	NA	down	NA	NA	NA	up
PAXXG004440	NA	NA	up	NA	up	up
PAXXG004490	NA	up	up	NA	NA	NA
PAXXG004540	NA	NA	down	NA	down	NA
PAXXG004590	up	up	up	NA	up	up
PAXXG004610	NA	NA	down	NA	down	NA
PAXXG004640	NA	NA	up	NA	up	up
PAXXG004680	down	down	down	down	down	NA
PAXXG004710	down	down	down	NA	NA	NA
PAXXG004980	up	up	NA	NA	down	down
PAXXG005000	up	NA	down	down	down	down
PAXXG005080	up	up	up	up	up	up
PAXXG005130	NA	up	up	up	NA	NA
PAXXG005160	NA	NA	up	NA	up	NA
PAXXG005170	up	up	up	up	up	NA
PAXXG005180	up	up	up	NA	up	up
PAXXG005190	NA	up	up	up	up	NA
PAXXG005200	NA	NA	down	NA	NA	NA
PAXXG005230	NA	NA	up	NA	up	NA
PAXXG005260	NA	up	up	up	up	NA
PAXXG005280	up	up	NA	NA	down	down
PAXXG005300	up	NA	NA	NA	NA	NA
PAXXG005330	down	down	down	NA	NA	NA
PAXXG005350	NA	down	down	NA	NA	NA
PAXXG005400	NA	down	down	down	down	down
PAXXG005430	NA	up	NA	NA	down	down
PAXXG005500	down	NA	NA	NA	NA	NA
PAXXG005510	down	down	down	NA	NA	NA
PAXXG005570	NA	down	down	down	down	NA
PAXXG005620	NA	down	down	NA	NA	NA
PAXXG005640	NA	NA	NA	NA	NA	down
PAXXG005670	NA	down	down	down	down	NA
PAXXG005680	up	NA	NA	down	down	NA
PAXXG005720	down	down	down	NA	NA	NA
PAXXG005730	NA	up	up	up	NA	NA
PAXXG005760	NA	NA	up	NA	NA	NA
PAXXG005770	NA	NA	NA	up	up	NA
PAXXG005850	NA	NA	up	NA	NA	NA
PAXXG005870	NA	up	up	up	up	down
PAXXG005880	NA	up	NA	NA	NA	NA
PAXXG005910	NA	NA	up	NA	up	NA
PAXXG005960	NA	down	down	NA	down	NA
PAXXG005980	up	up	up	NA	NA	NA
PAXXG006000	down	down	down	NA	NA	NA
PAXXG006020	down	down	down	NA	NA	NA
PAXXG006030	NA	down	down	NA	NA	NA
PAXXG006050	NA	up	NA	up	NA	NA
PAXXG006080	NA	NA	up	NA	NA	NA
PAXXG006110	up	up	up	NA	up	up
PAXXG006140	up	NA	down	down	down	NA
PAXXG006170	down	down	down	NA	NA	NA
PAXXG006200	up	up	up	NA	up	NA
PAXXG006210	NA	NA	down	NA	down	NA
PAXXG006230	NA	NA	up	up	up	NA
PAXXG006290	NA	NA	down	NA	NA	NA
PAXXG006320	NA	down	down	down	down	NA
PAXXG006340	down	down	down	NA	down	NA
PAXXG006350	NA	NA	up	NA	up	NA
PAXXG006410	down	down	down	NA	down	NA
PAXXG006420	NA	down	NA	down	NA	up
PAXXG006480	NA	NA	up	NA	up	up
PAXXG006510	NA	up	up	NA	up	up
PAXXG006530	NA	down	NA	down	NA	NA
PAXXG006540	NA	down	down	NA	down	NA
PAXXG006550	NA	NA	NA	NA	down	down
PAXXG006570	up	up	up	NA	up	NA
PAXXG006590	down	down	down	NA	down	down
PAXXG006610	NA	down	down	down	NA	NA
PAXXG006660	NA	NA	down	NA	NA	NA
PAXXG006730	down	down	NA	NA	up	up
PAXXG006740	NA	up	up	NA	NA	NA
PAXXG006750	up	up	up	down	down	NA
PAXXG006760	down	down	down	NA	NA	NA
PAXXG006790	NA	up	up	up	up	NA
PAXXG006840	down	down	down	NA	NA	NA
PAXXG006860	NA	down	down	down	down	down
PAXXG006920	NA	down	down	NA	down	NA
PAXXG006940	NA	down	down	down	down	NA
PAXXG006980	down	down	down	NA	NA	NA
PAXXG007030	up	up	up	NA	NA	NA
PAXXG007050	NA	up	up	up	NA	NA
PAXXG007130	NA	up	up	NA	NA	NA
PAXXG007140	down	NA	down	NA	NA	NA
PAXXG007220	NA	down	NA	down	NA	NA
PAXXG007270	NA	down	down	down	down	down
PAXXG007320	NA	up	up	NA	NA	NA
PAXXG007340	NA	up	NA	NA	NA	NA
PAXXG007360	down	down	NA	NA	NA	NA
PAXXG007380	NA	down	down	down	down	NA
PAXXG007480	down	down	down	down	down	NA
PAXXG007520	up	down	down	down	down	NA
PAXXG007540	up	down	down	down	down	down
PAXXG007550	NA	NA	up	NA	NA	NA
PAXXG007570	down	down	down	down	down	NA
PAXXG007610	NA	NA	up	NA	NA	NA
PAXXG007660	down	down	down	NA	NA	NA
PAXXG007700	NA	NA	down	down	down	NA
PAXXG007710	NA	up	up	NA	NA	NA
PAXXG007730	up	NA	NA	NA	down	down
PAXXG007750	NA	up	up	up	up	NA
PAXXG007770	NA	up	up	up	NA	NA
PAXXG007780	NA	NA	up	NA	NA	NA
PAXXG007810	down	down	down	NA	NA	NA
PAXXG007820	NA	up	NA	up	NA	down
PAXXG007870	NA	NA	down	NA	down	down
PAXXG007880	NA	NA	down	NA	down	down
PAXXG007910	NA	up	up	up	up	NA
PAXXG007920	NA	up	NA	up	up	down
PAXXG007940	NA	up	up	NA	NA	NA
PAXXG007970	down	down	down	NA	down	NA
PAXXG008020	NA	up	NA	NA	NA	NA
PAXXG008030	NA	NA	up	NA	up	NA
PAXXG008040	down	down	down	down	down	down
PAXXG008090	down	down	down	down	down	down
PAXXG008100	NA	NA	up	NA	NA	up
PAXXG008120	NA	down	down	NA	NA	NA
PAXXG008130	down	down	down	down	down	NA
PAXXG008150	up	up	down	NA	down	down
PAXXG008160	NA	NA	NA	down	NA	NA
PAXXG008170	down	down	down	down	down	down
PAXXG008180	NA	up	up	NA	NA	NA
PAXXG008220	down	down	down	NA	NA	NA
PAXXG008230	NA	NA	up	NA	NA	NA
PAXXG008260	NA	NA	down	NA	down	down
PAXXG008280	NA	NA	down	NA	NA	down
PAXXG008310	NA	up	NA	NA	NA	NA
PAXXG008340	up	up	up	up	up	up
PAXXG008370	NA	down	NA	NA	NA	NA
PAXXG008410	NA	up	NA	up	NA	down
PAXXG008430	down	down	down	NA	NA	NA
PAXXG008470	down	NA	NA	NA	NA	NA
PAXXG008490	NA	NA	NA	NA	NA	up
PAXXG008500	NA	NA	up	NA	up	up
PAXXG008510	down	down	up	NA	up	up
PAXXG008540	down	down	down	down	down	NA
PAXXG008560	NA	down	down	down	down	NA
PAXXG008570	NA	NA	down	NA	NA	down
PAXXG008590	NA	up	NA	NA	NA	NA
PAXXG008620	down	NA	down	NA	NA	down
PAXXG008650	NA	up	NA	up	NA	NA
PAXXG008670	NA	down	down	NA	NA	NA
PAXXG008710	down	NA	down	up	down	down
PAXXG008740	down	down	NA	NA	NA	NA
PAXXG008770	NA	down	down	down	down	down
PAXXG008800	NA	NA	up	NA	NA	NA
PAXXG008830	down	down	NA	NA	NA	NA
PAXXG008890	down	down	down	NA	NA	NA
PAXXG008940	up	up	up	NA	up	up
PAXXG008950	down	down	down	up	NA	down
PAXXG008970	NA	up	NA	up	NA	NA
PAXXG008980	NA	NA	down	NA	down	down
PAXXG009090	down	down	down	NA	NA	NA
PAXXG009100	down	down	down	down	down	NA
PAXXG009110	NA	up	up	NA	NA	NA
PAXXG009120	NA	down	down	down	down	NA
PAXXG009130	down	down	down	down	down	NA
PAXXG009140	down	down	down	NA	NA	NA
PAXXG009200	down	down	down	down	down	NA
PAXXG009220	NA	up	NA	up	NA	NA
PAXXG009240	down	down	down	down	down	NA
PAXXG009250	NA	NA	down	NA	down	NA
PAXXG009260	down	down	down	NA	NA	NA
PAXXG009310	down	NA	down	up	NA	down
PAXXG009360	down	down	down	NA	NA	NA
PAXXG009370	NA	down	down	down	down	down
PAXXG009420	NA	up	up	up	up	NA
PAXXG009440	NA	up	up	NA	NA	NA
PAXXG009450	NA	up	up	up	up	NA
PAXXG009460	up	up	up	up	up	up
PAXXG009480	NA	up	up	up	up	up
PAXXG009540	down	NA	up	up	up	up
PAXXG009550	NA	up	up	NA	up	NA
PAXXG009560	up	up	up	up	up	NA
PAXXG009580	NA	down	NA	NA	NA	NA
PAXXG009620	NA	up	NA	up	NA	down
PAXXG009650	up	up	up	NA	NA	NA
PAXXG009660	NA	up	up	NA	NA	NA
PAXXG009810	NA	down	NA	down	NA	up
PAXXG009850	NA	NA	up	NA	NA	up
PAXXG009920	NA	up	up	up	up	down
PAXXG009930	NA	up	up	up	up	NA
PAXXG009940	NA	up	up	up	up	NA
PAXXG010010	NA	down	down	NA	down	NA
PAXXG010020	down	down	down	down	NA	NA
PAXXG010030	NA	up	up	NA	NA	NA
PAXXG010120	NA	up	NA	NA	NA	down
PAXXG010130	NA	down	down	NA	NA	NA
PAXXG010140	NA	down	down	NA	down	down
PAXXG010150	NA	NA	NA	down	NA	up
PAXXG010160	down	down	NA	NA	NA	up
PAXXG010220	down	down	NA	NA	NA	NA
PAXXG010240	NA	NA	up	NA	up	up
PAXXG010250	down	down	down	NA	NA	NA
PAXXG010350	NA	up	up	up	up	up
PAXXG010370	NA	NA	up	NA	up	up
PAXXG010380	down	down	down	NA	NA	NA
PAXXG010390	down	NA	down	NA	NA	NA
PAXXG010420	NA	NA	down	NA	down	NA
PAXXG010430	down	NA	NA	up	up	NA
PAXXG010440	down	down	down	down	down	down
PAXXG010460	NA	up	up	up	up	NA
PAXXG010520	NA	up	up	up	NA	NA
PAXXG010570	up	up	up	NA	NA	NA
PAXXG010610	NA	NA	up	NA	NA	NA
PAXXG010660	NA	NA	down	down	down	down
PAXXG010690	down	down	NA	NA	NA	up
PAXXG010700	up	NA	up	down	NA	up
PAXXG010710	up	NA	NA	down	NA	up
PAXXG010730	up	up	NA	NA	NA	down
PAXXG010750	NA	down	down	down	down	NA
PAXXG010780	NA	NA	down	NA	NA	NA
PAXXG010800	NA	NA	up	up	up	NA
PAXXG010830	NA	down	down	NA	NA	NA
PAXXG010840	down	down	NA	NA	NA	NA
PAXXG010860	up	up	up	NA	up	up
PAXXG010870	NA	NA	down	NA	down	NA
PAXXG010890	up	up	up	NA	NA	NA
PAXXG010900	down	down	down	NA	NA	NA
PAXXG010910	NA	down	NA	down	NA	NA
PAXXG010930	down	down	down	down	down	NA
PAXXG010970	NA	down	down	NA	down	down
PAXXG010980	NA	up	up	NA	up	NA
PAXXG011040	up	up	up	up	up	up
PAXXG011050	NA	NA	NA	up	up	NA
PAXXG011080	NA	up	up	NA	NA	NA
PAXXG011090	down	down	down	NA	NA	NA
PAXXG011110	NA	NA	down	NA	down	down
PAXXG011170	NA	down	down	down	down	down
PAXXG011200	NA	down	down	down	down	down
PAXXG011250	NA	down	down	NA	NA	NA
PAXXG011260	down	down	down	NA	down	NA
PAXXG011280	NA	down	down	down	down	down
PAXXG011290	NA	NA	down	NA	NA	NA
PAXXG011340	NA	down	down	NA	NA	NA
PAXXG011350	NA	up	NA	up	NA	NA
PAXXG011360	NA	down	down	down	down	NA
PAXXG011410	NA	NA	NA	NA	down	down
PAXXG011420	NA	NA	NA	NA	NA	down
PAXXG011430	NA	NA	up	NA	up	NA
PAXXG011450	NA	down	down	NA	down	NA
PAXXG011470	down	down	down	down	down	NA
PAXXG011510	down	NA	NA	NA	NA	NA
PAXXG011520	NA	NA	up	NA	NA	NA
PAXXG011530	NA	up	NA	NA	NA	NA
PAXXG011540	up	NA	NA	NA	down	NA
PAXXG011570	NA	down	down	NA	NA	NA
PAXXG011580	up	up	NA	down	down	down
PAXXG011590	down	NA	NA	up	up	NA
PAXXG011600	NA	NA	down	down	down	down
PAXXG011610	NA	NA	down	down	down	down
PAXXG011620	NA	NA	down	NA	down	down
PAXXG011650	NA	NA	NA	NA	NA	down
PAXXG011680	down	down	NA	NA	NA	NA
PAXXG011690	down	down	down	down	down	NA
PAXXG011710	NA	up	up	NA	NA	NA
PAXXG011750	NA	NA	up	NA	up	up
PAXXG011800	NA	up	up	up	up	NA
PAXXG011830	NA	NA	up	NA	up	up
PAXXG011840	up	up	up	NA	up	up
PAXXG011890	up	up	up	up	up	NA
PAXXG011910	NA	down	down	down	down	NA
PAXXG011930	NA	up	up	NA	NA	NA
PAXXG012000	NA	down	down	NA	NA	NA
PAXXG012010	NA	down	down	down	NA	NA
PAXXG012020	NA	NA	down	NA	down	down
PAXXG012120	up	up	NA	up	down	down
PAXXG012190	NA	down	down	down	down	down
PAXXG012200	NA	up	up	NA	NA	NA
PAXXG012220	down	down	down	down	down	NA
PAXXG012330	NA	up	down	up	NA	down
PAXXG012350	NA	NA	up	NA	NA	NA
PAXXG012400	up	up	up	up	up	NA
PAXXG012450	NA	down	NA	NA	NA	NA
PAXXG012530	NA	NA	NA	NA	down	NA
PAXXG012540	up	NA	NA	down	down	NA
PAXXG012570	NA	NA	down	NA	down	down
PAXXG012610	NA	NA	up	NA	NA	NA
PAXXG012630	NA	NA	NA	down	NA	NA
PAXXG012720	down	down	down	NA	NA	NA
PAXXG012730	NA	down	down	down	down	NA
PAXXG012760	down	down	down	down	down	NA
PAXXG012770	NA	down	NA	NA	NA	NA
PAXXG012790	NA	up	up	NA	NA	NA
PAXXG012810	NA	up	up	up	up	up
PAXXG012830	down	down	down	NA	NA	NA
PAXXG012840	NA	down	down	down	down	down
PAXXG012850	NA	down	down	down	down	down
PAXXG012880	NA	NA	NA	down	NA	NA
PAXXG012900	NA	NA	up	NA	NA	NA
PAXXG012910	NA	down	down	down	down	down
PAXXG012920	down	down	down	NA	NA	NA
PAXXG012980	down	down	down	NA	down	down
PAXXG012990	up	NA	NA	down	down	NA
PAXXG013000	NA	down	down	down	down	NA
PAXXG013020	up	up	up	NA	NA	up
PAXXG013080	NA	NA	NA	NA	NA	up
PAXXG013090	down	NA	NA	NA	NA	NA
PAXXG013100	NA	down	down	down	down	NA
PAXXG013130	down	down	down	down	down	down
PAXXG013250	up	up	up	NA	NA	NA
PAXXG013260	NA	NA	down	NA	NA	NA
PAXXG013320	NA	NA	down	NA	down	NA
PAXXG013350	down	down	down	NA	NA	NA
PAXXG013360	down	NA	NA	up	up	NA
PAXXG013380	NA	down	down	NA	NA	NA
PAXXG013390	down	down	down	NA	NA	NA
PAXXG013470	up	up	up	up	NA	down
PAXXG013480	up	up	NA	NA	down	down
PAXXG013490	up	up	NA	up	down	down
PAXXG013500	NA	up	NA	up	NA	down
PAXXG013530	NA	NA	up	NA	NA	NA
PAXXG013580	NA	up	up	NA	NA	NA
PAXXG013590	down	NA	NA	up	up	NA
PAXXG013660	up	down	NA	down	NA	up
PAXXG013670	down	down	down	NA	NA	NA
PAXXG013680	NA	down	down	down	down	NA
PAXXG013710	NA	up	NA	NA	NA	NA
PAXXG013760	NA	up	NA	NA	NA	NA
PAXXG013770	NA	up	up	up	up	NA
PAXXG013820	down	up	NA	up	up	NA
PAXXG013830	NA	up	up	NA	NA	NA
PAXXG013840	NA	NA	down	NA	NA	NA
PAXXG013860	up	up	up	NA	down	down
PAXXG013870	NA	down	down	NA	down	down
PAXXG013880	NA	up	up	up	up	NA
PAXXG013980	NA	NA	up	NA	NA	NA
PAXXG014010	down	down	down	down	down	NA
PAXXG014020	NA	up	up	NA	NA	NA
PAXXG014030	down	down	down	down	down	NA
PAXXG014050	down	down	down	down	down	NA
PAXXG014060	down	down	down	NA	NA	NA
PAXXG014070	up	up	down	up	down	down
PAXXG014160	down	NA	down	NA	NA	NA
PAXXG014170	NA	up	up	NA	NA	NA
PAXXG014190	NA	down	NA	down	NA	NA
PAXXG014220	NA	up	up	NA	NA	NA
PAXXG014230	NA	NA	down	NA	down	NA
PAXXG014280	NA	down	down	down	down	down
PAXXG014290	NA	down	down	down	down	down
PAXXG014330	NA	up	up	up	up	NA
PAXXG014400	down	down	down	NA	NA	NA
PAXXG014410	down	down	down	NA	NA	NA
PAXXG014420	NA	up	up	NA	up	NA
PAXXG014440	down	down	down	down	down	NA
PAXXG014510	NA	down	down	down	down	down
PAXXG014530	down	down	down	NA	NA	NA
PAXXG014550	down	down	down	NA	NA	NA
PAXXG014560	NA	up	up	up	up	NA
PAXXG014590	NA	up	up	NA	NA	NA
PAXXG014660	up	NA	down	down	down	down
PAXXG014690	NA	NA	up	NA	NA	NA
PAXXG014810	down	NA	down	NA	NA	NA
PAXXG014820	NA	up	down	up	NA	down
PAXXG014850	NA	down	NA	NA	NA	NA
PAXXG014870	up	up	up	NA	NA	NA
PAXXG014900	down	down	down	NA	NA	NA
PAXXG014940	NA	down	NA	NA	NA	NA
PAXXG014950	down	down	down	NA	NA	NA
PAXXG015080	NA	NA	NA	NA	up	up
PAXXG015100	NA	NA	down	down	down	NA
PAXXG015120	NA	down	down	down	down	down
PAXXG015140	NA	NA	NA	NA	down	NA
PAXXG015160	NA	NA	up	NA	up	NA
PAXXG015190	down	NA	NA	up	up	NA
PAXXG015200	down	down	down	NA	NA	NA
PAXXG015210	NA	up	up	NA	NA	NA
PAXXG015240	NA	down	down	down	down	down
PAXXG015270	down	down	down	down	down	NA
PAXXG015280	NA	NA	NA	NA	down	NA
PAXXG015300	NA	NA	up	NA	NA	NA
PAXXG015310	down	down	down	NA	NA	NA
PAXXG015340	NA	up	up	up	up	NA
PAXXG015370	down	down	NA	NA	NA	NA
PAXXG015390	NA	down	NA	NA	NA	NA
PAXXG015400	NA	NA	NA	NA	NA	up
PAXXG015410	NA	NA	up	NA	up	up
PAXXG015420	NA	up	up	up	up	NA
PAXXG015430	NA	up	NA	NA	NA	NA
PAXXG015440	down	NA	NA	up	NA	NA
PAXXG015500	NA	down	down	down	down	down
PAXXG015540	down	down	down	NA	NA	NA
PAXXG015600	down	down	down	NA	NA	NA
PAXXG015620	up	NA	up	down	up	up
PAXXG015640	down	down	down	NA	NA	NA
PAXXG015650	NA	NA	NA	down	NA	NA
PAXXG015690	NA	NA	NA	NA	up	NA
PAXXG015730	NA	up	up	up	up	NA
PAXXG015740	NA	down	down	NA	down	NA
PAXXG015770	up	up	up	up	up	NA
PAXXG015780	NA	down	down	down	down	NA
PAXXG015800	up	up	NA	NA	NA	down
PAXXG015810	up	up	up	up	NA	down
PAXXG015870	NA	down	down	NA	NA	NA
PAXXG015880	NA	down	down	NA	NA	NA
PAXXG015900	NA	down	down	down	down	NA
PAXXG015910	down	down	down	NA	NA	NA
PAXXG015920	NA	NA	down	NA	down	down
PAXXG015940	NA	up	up	up	up	NA
PAXXG015960	NA	up	NA	NA	NA	NA
PAXXG015980	NA	NA	up	NA	NA	NA
PAXXG016020	NA	up	NA	up	NA	down
PAXXG016030	down	NA	down	NA	NA	down
PAXXG016060	up	up	up	NA	NA	NA
PAXXG016120	down	down	down	down	down	down
PAXXG016180	NA	up	NA	up	NA	down
PAXXG016200	NA	NA	up	NA	NA	NA
PAXXG016210	NA	down	down	NA	down	down
PAXXG016250	NA	NA	down	NA	down	down
PAXXG016260	NA	down	down	NA	NA	NA
PAXXG016310	NA	up	NA	NA	NA	NA
PAXXG016340	NA	down	down	down	NA	NA
PAXXG016350	down	NA	NA	NA	NA	NA
PAXXG016360	up	NA	NA	NA	NA	NA
PAXXG016370	down	down	down	NA	NA	NA
PAXXG016390	NA	down	down	down	down	NA
PAXXG016410	up	NA	NA	NA	NA	NA
PAXXG016460	down	down	down	up	up	NA
PAXXG016480	down	down	down	down	down	NA
PAXXG016560	down	down	down	NA	down	down
PAXXG016570	NA	up	NA	up	NA	down
PAXXG016640	down	down	down	NA	NA	NA
PAXXG016770	up	NA	up	NA	up	up
PAXXG016790	up	up	up	NA	up	up
PAXXG016910	down	NA	down	NA	NA	NA
PAXXG016920	NA	NA	up	NA	NA	NA
PAXXG016940	NA	down	down	down	down	up
PAXXG016960	NA	NA	down	NA	down	down
PAXXG017000	down	down	down	down	NA	NA
PAXXG017010	NA	up	up	up	NA	NA
PAXXG017060	NA	NA	down	NA	NA	NA
PAXXG017090	up	up	up	up	NA	down
PAXXG017110	NA	up	up	NA	NA	NA
PAXXG017160	down	down	down	NA	NA	NA
PAXXG017170	down	down	down	NA	down	NA
PAXXG017180	NA	down	down	NA	NA	NA
PAXXG017200	NA	NA	NA	NA	NA	up
PAXXG017210	NA	NA	down	NA	NA	NA
PAXXG017260	NA	up	up	up	up	NA
PAXXG017290	up	up	up	NA	NA	NA
PAXXG017300	up	up	up	NA	NA	NA
PAXXG017330	down	down	down	NA	NA	NA
PAXXG017340	NA	down	down	NA	NA	NA
PAXXG017350	up	up	down	NA	down	down
PAXXG017360	down	down	down	NA	NA	NA
PAXXG017380	down	down	down	down	down	down
PAXXG017420	NA	NA	down	NA	down	down
PAXXG017440	down	down	down	NA	NA	NA
PAXXG017490	down	down	down	NA	down	down
PAXXG017510	NA	NA	down	NA	down	NA
PAXXG017540	up	NA	NA	NA	NA	NA
PAXXG017560	down	NA	NA	NA	NA	NA
PAXXG017570	NA	NA	down	NA	down	down
PAXXG017590	down	down	down	down	down	NA
PAXXG017610	NA	NA	NA	down	down	NA
PAXXG017630	NA	up	NA	up	NA	down
PAXXG017650	NA	up	NA	up	NA	down
PAXXG017690	down	down	down	NA	NA	NA
PAXXG017710	NA	NA	up	NA	NA	up
PAXXG017720	up	up	up	up	up	NA
PAXXG017730	NA	NA	down	NA	NA	NA
PAXXG017780	down	down	down	down	down	down
PAXXG017820	NA	up	up	up	up	NA
PAXXG017830	down	NA	up	up	up	up
PAXXG017840	down	down	down	down	down	NA
PAXXG017870	down	NA	NA	NA	NA	NA
PAXXG017890	up	NA	NA	down	NA	NA
PAXXG017900	NA	down	down	NA	down	NA
PAXXG017910	NA	NA	up	NA	NA	NA
PAXXG017940	NA	NA	NA	NA	down	down
PAXXG017960	NA	up	NA	up	NA	down
PAXXG018070	NA	up	up	up	up	NA
PAXXG018240	NA	down	down	down	down	up
PAXXG018250	NA	down	down	NA	NA	NA
PAXXG018280	down	down	down	down	down	down
PAXXG018300	NA	up	NA	NA	NA	NA
PAXXG018320	NA	down	down	down	down	NA
PAXXG018330	down	down	down	NA	NA	NA
PAXXG018360	NA	up	NA	up	NA	down
PAXXG018390	NA	up	up	NA	NA	NA
PAXXG018410	down	up	up	up	up	NA
PAXXG018460	NA	up	up	up	up	up
PAXXG018480	NA	down	down	down	down	NA
PAXXG018510	NA	NA	up	NA	up	up
PAXXG018520	down	down	down	down	down	down
PAXXG018540	NA	NA	up	NA	NA	NA
PAXXG018550	down	down	down	NA	NA	NA
PAXXG018600	NA	up	up	NA	NA	NA
PAXXG018680	up	up	up	up	up	up
PAXXG018720	up	up	up	NA	NA	NA
PAXXG018730	NA	up	up	up	up	NA
PAXXG018750	down	down	down	NA	NA	NA
PAXXG018770	down	NA	down	NA	down	down
PAXXG018800	NA	down	down	NA	down	NA
PAXXG018810	NA	up	up	NA	NA	NA
PAXXG018870	up	up	up	NA	NA	NA
PAXXG018880	up	up	up	NA	up	up
PAXXG018900	NA	up	up	NA	NA	NA
PAXXG018970	NA	down	down	down	down	NA
PAXXG019000	NA	NA	down	NA	NA	NA
PAXXG019010	NA	up	up	up	up	NA
PAXXG019030	down	NA	up	up	up	NA
PAXXG019040	NA	NA	down	NA	NA	down
PAXXG019050	NA	up	up	NA	NA	NA
PAXXG019060	NA	up	NA	up	NA	down
PAXXG019080	up	up	up	down	NA	NA
PAXXG019100	up	up	up	down	down	NA
PAXXG019110	NA	NA	down	NA	down	down
PAXXG019160	NA	NA	down	NA	down	NA
PAXXG019170	NA	up	up	up	up	up
PAXXG019230	up	NA	down	NA	down	down
PAXXG019240	NA	up	NA	NA	NA	NA
PAXXG019260	NA	NA	down	NA	NA	NA
PAXXG019270	up	NA	up	down	NA	up
PAXXG019370	down	down	down	down	down	NA
PAXXG019380	NA	up	NA	NA	NA	NA
PAXXG019440	NA	up	up	up	NA	NA
PAXXG019460	down	down	down	NA	NA	NA
PAXXG019470	NA	NA	up	NA	up	up
PAXXG019490	NA	NA	down	NA	down	down
PAXXG019500	down	NA	down	NA	NA	NA
PAXXG019510	NA	NA	up	NA	NA	NA
PAXXG019520	NA	up	up	up	up	NA
PAXXG019530	NA	NA	up	NA	NA	NA
PAXXG019540	down	NA	NA	NA	up	NA
PAXXG019590	NA	down	down	NA	NA	NA
PAXXG019660	NA	NA	NA	up	NA	NA
PAXXG019670	NA	up	up	NA	NA	NA
PAXXG019710	NA	NA	NA	up	up	NA
PAXXG019780	NA	up	up	up	up	NA
PAXXG019790	NA	NA	down	down	down	NA
PAXXG019830	down	down	down	down	down	NA
PAXXG019990	up	up	up	NA	up	up
PAXXG020000	NA	up	up	NA	up	NA
PAXXG020010	up	up	up	NA	up	up
PAXXG020030	down	down	down	NA	NA	NA
PAXXG020040	NA	NA	up	NA	up	NA
PAXXG020050	NA	NA	up	NA	up	up
PAXXG020060	NA	NA	up	down	up	up
PAXXG020070	NA	NA	up	NA	up	up
PAXXG020080	NA	NA	up	NA	up	up
PAXXG020120	NA	up	up	NA	NA	NA
PAXXG020130	down	down	down	NA	NA	NA
PAXXG020160	NA	NA	up	NA	NA	NA
PAXXG020200	up	NA	down	down	down	down
PAXXG020210	NA	down	down	down	down	NA
PAXXG020230	down	down	down	down	down	NA
PAXXG020250	down	down	NA	NA	NA	NA
PAXXG020300	NA	NA	NA	up	NA	NA
PAXXG020320	down	down	NA	NA	NA	NA
PAXXG020340	up	up	up	NA	NA	NA
PAXXG020350	NA	NA	up	NA	up	up
PAXXG020360	NA	down	down	NA	NA	NA
PAXXG020390	down	down	down	NA	NA	NA
PAXXG020430	NA	NA	down	NA	NA	NA
PAXXG020460	NA	down	down	down	down	NA
PAXXG020480	NA	NA	NA	down	NA	NA
PAXXG020490	NA	up	up	up	up	NA
PAXXG020620	NA	NA	NA	NA	NA	down
PAXXG020670	down	down	down	NA	NA	NA
PAXXG020900	up	up	up	down	down	down
PAXXG021360	down	down	down	NA	NA	NA
PAXXG021800	NA	down	down	down	down	NA
PAXXG021810	up	up	up	NA	NA	NA
PAXXG021830	down	down	down	NA	down	NA
PAXXG021840	down	down	down	up	NA	NA
PAXXG021850	NA	NA	up	NA	up	up
PAXXG021860	NA	down	down	NA	NA	NA
PAXXG021880	down	down	down	NA	NA	NA
PAXXG021890	NA	up	up	up	up	NA
PAXXG021910	down	down	down	NA	NA	NA
PAXXG022010	down	up	up	up	up	NA
PAXXG022020	NA	up	NA	up	up	down
PAXXG022030	down	down	down	NA	NA	NA
PAXXG022040	down	down	down	down	down	NA
PAXXG022060	NA	down	down	down	down	NA
PAXXG022070	down	down	down	NA	NA	NA
PAXXG022080	down	down	down	down	down	NA
PAXXG022090	down	down	down	down	down	NA
PAXXG022110	down	down	down	NA	NA	NA
PAXXG022140	down	down	down	down	down	NA
PAXXG022190	down	down	down	NA	NA	NA
PAXXG022220	NA	down	down	down	down	NA
PAXXG022260	NA	down	NA	down	NA	up
PAXXG022370	NA	NA	down	NA	NA	NA
PAXXG022390	up	NA	NA	NA	down	NA
PAXXG022410	NA	up	up	up	NA	NA
PAXXG022420	NA	up	up	up	up	NA
PAXXG022430	NA	down	down	down	NA	NA
PAXXG022450	NA	down	down	NA	NA	NA
PAXXG022460	NA	NA	down	NA	down	down
PAXXG022560	NA	down	down	down	down	down
PAXXG022580	down	down	down	down	down	NA
PAXXG022640	NA	up	up	up	up	up
PAXXG022660	up	up	up	NA	NA	NA
PAXXG022680	NA	down	down	down	down	down
PAXXG022720	down	down	down	NA	NA	NA
PAXXG022730	down	down	down	down	down	down
PAXXG022740	up	up	NA	down	down	down
PAXXG022755	up	up	up	NA	NA	NA
PAXXG022760	up	NA	NA	down	down	NA
PAXXG022790	NA	NA	NA	up	NA	down
PAXXG022800	NA	NA	down	NA	down	down
PAXXG022840	NA	up	NA	up	NA	down
PAXXG022850	NA	down	down	NA	down	NA
PAXXG022890	down	NA	down	NA	NA	NA
PAXXG022900	up	up	up	NA	up	up
PAXXG022930	up	up	up	NA	up	up
PAXXG022950	up	NA	up	down	NA	up
PAXXG023060	NA	up	NA	up	NA	NA
PAXXG023070	NA	up	NA	NA	NA	NA
PAXXG023080	NA	down	down	down	down	down
PAXXG023110	NA	NA	up	NA	NA	NA
PAXXG023120	NA	up	up	NA	NA	NA
PAXXG023130	NA	down	down	down	down	NA
PAXXG023150	NA	up	NA	NA	NA	NA
PAXXG023160	NA	down	NA	NA	NA	NA
PAXXG023170	down	down	NA	NA	NA	NA
PAXXG023230	NA	up	down	NA	down	down
PAXXG023240	down	down	down	NA	NA	NA
PAXXG023250	NA	up	up	up	up	NA
PAXXG023310	NA	down	down	NA	NA	NA
PAXXG023330	down	down	down	down	down	NA
PAXXG023340	up	up	up	up	NA	down
PAXXG023350	down	up	up	up	up	down
PAXXG023360	up	up	up	up	up	NA
PAXXG023390	NA	NA	down	NA	NA	NA
PAXXG023410	NA	NA	NA	NA	up	up
PAXXG023480	NA	up	up	NA	up	NA
PAXXG023490	down	down	down	down	down	NA
PAXXG023500	down	down	down	down	down	down
PAXXG023520	NA	down	down	NA	down	NA
PAXXG023540	NA	up	up	up	up	NA
PAXXG023580	up	up	NA	down	down	down
PAXXG023610	down	NA	down	up	down	down
PAXXG023630	NA	NA	down	NA	down	NA
PAXXG023670	NA	NA	down	NA	NA	NA
PAXXG023720	up	NA	up	NA	NA	NA
PAXXG023740	NA	up	up	up	up	NA
PAXXG023770	NA	down	NA	NA	NA	NA
PAXXG023820	up	up	up	up	up	NA
PAXXG023830	NA	up	up	up	up	NA
PAXXG023900	NA	NA	down	NA	NA	NA
PAXXG023950	NA	NA	NA	down	NA	NA
PAXXG024060	down	down	down	NA	NA	NA
PAXXG024070	down	down	down	down	down	NA
PAXXG024080	NA	down	down	down	down	NA
PAXXG024090	NA	up	up	NA	up	NA
PAXXG024100	NA	up	up	NA	up	NA
PAXXG024130	NA	up	up	up	up	NA
PAXXG024160	up	NA	NA	down	down	NA
PAXXG024170	NA	up	up	up	up	up
PAXXG024180	NA	down	down	NA	NA	NA
PAXXG024190	down	down	down	NA	NA	NA
PAXXG024200	up	up	up	up	NA	NA
PAXXG024230	NA	up	up	NA	up	NA
PAXXG024270	up	NA	up	NA	up	up
PAXXG024300	down	down	down	NA	NA	NA
PAXXG024330	down	NA	down	up	NA	down
PAXXG024350	NA	up	NA	NA	NA	down
PAXXG024360	NA	up	up	NA	NA	NA
PAXXG024370	up	NA	NA	down	down	NA
PAXXG024400	NA	up	up	up	up	NA
PAXXG024420	NA	NA	down	NA	down	down
PAXXG024450	up	NA	down	down	down	NA
PAXXG024510	NA	up	up	NA	up	NA
PAXXG024530	NA	up	NA	NA	NA	NA
PAXXG024540	NA	up	NA	up	NA	down
PAXXG024550	NA	up	NA	up	NA	NA
PAXXG024580	NA	NA	down	NA	down	down
PAXXG024670	down	down	down	NA	down	down
PAXXG024730	NA	NA	NA	NA	down	NA
PAXXG024740	down	down	down	down	down	NA
PAXXG024780	NA	up	up	up	up	NA
PAXXG024810	down	down	down	down	NA	up
PAXXG024930	up	up	up	up	up	NA
PAXXG024950	NA	up	NA	up	NA	down
PAXXG024990	down	down	down	NA	NA	NA
PAXXG025020	down	down	down	NA	NA	NA
PAXXG025030	down	down	down	NA	NA	NA
PAXXG025035	NA	down	down	NA	NA	NA
PAXXG025050	down	down	down	NA	NA	NA
PAXXG025070	NA	up	down	up	down	down
PAXXG025080	up	NA	NA	down	down	down
PAXXG025090	NA	NA	up	NA	NA	NA
PAXXG025130	down	down	down	down	down	NA
PAXXG025180	NA	down	down	NA	NA	NA
PAXXG025260	down	down	down	down	down	NA
PAXXG025300	NA	NA	down	NA	NA	NA
PAXXG025340	NA	up	NA	NA	NA	NA
PAXXG025360	NA	NA	up	NA	NA	NA
PAXXG025370	down	down	down	NA	NA	NA
PAXXG025380	down	down	down	down	down	NA
PAXXG025400	down	down	down	down	down	NA
PAXXG025430	down	down	down	NA	down	down
PAXXG025570	NA	NA	down	NA	NA	NA
PAXXG025620	NA	NA	up	NA	NA	NA
PAXXG025630	down	down	down	NA	NA	NA
PAXXG025650	NA	NA	down	down	down	NA
PAXXG025660	NA	down	down	down	down	NA
PAXXG025670	NA	down	down	down	down	down
PAXXG025680	NA	NA	up	NA	NA	NA
PAXXG025710	NA	up	up	up	NA	NA
PAXXG025720	NA	up	up	NA	NA	NA
PAXXG025730	up	up	up	NA	up	up
PAXXG025740	NA	NA	down	NA	NA	NA
PAXXG025750	NA	NA	NA	down	NA	NA
PAXXG025760	NA	NA	up	NA	NA	NA
PAXXG025810	down	down	NA	NA	NA	NA
PAXXG025830	NA	NA	NA	down	down	NA
PAXXG025860	NA	NA	up	NA	NA	NA
PAXXG025880	NA	NA	up	NA	up	NA
PAXXG025890	down	down	down	NA	NA	NA
PAXXG025940	down	down	down	NA	NA	NA
PAXXG025970	NA	NA	NA	down	NA	NA
PAXXG026050	down	down	down	NA	NA	NA
PAXXG026060	NA	NA	down	NA	NA	NA
PAXXG026070	down	down	down	NA	NA	NA
PAXXG026170	up	up	up	NA	NA	NA
PAXXG026180	NA	up	NA	NA	NA	down
PAXXG026210	NA	NA	NA	down	NA	up
PAXXG026270	down	NA	NA	NA	NA	NA
PAXXG026370	NA	up	up	NA	NA	NA
PAXXG026390	up	NA	up	NA	NA	NA
PAXXG026400	down	down	down	NA	NA	NA
PAXXG026440	up	NA	NA	down	NA	NA
PAXXG026450	up	up	up	NA	NA	NA
PAXXG026520	NA	up	up	NA	NA	NA
PAXXG026530	NA	NA	NA	NA	down	NA
PAXXG026610	up	up	up	NA	NA	NA
PAXXG026620	up	NA	down	down	down	down
PAXXG026640	NA	up	NA	NA	down	down
PAXXG026650	NA	NA	up	NA	NA	NA
PAXXG026690	down	down	down	NA	NA	NA
PAXXG026700	NA	up	up	up	up	NA
PAXXG026710	down	down	down	down	down	NA
PAXXG026720	NA	NA	down	NA	down	down
PAXXG026730	down	NA	NA	up	up	NA
PAXXG026760	NA	NA	up	NA	NA	NA
PAXXG026800	up	down	up	down	NA	up
PAXXG026810	up	NA	up	down	NA	up
PAXXG026830	up	up	NA	down	down	down
PAXXG026960	NA	down	down	NA	NA	NA
PAXXG027015	down	NA	NA	up	up	NA
PAXXG027070	down	down	down	NA	NA	NA
PAXXG027110	NA	down	down	NA	NA	NA
PAXXG027130	NA	NA	down	NA	down	down
PAXXG027200	NA	NA	up	NA	NA	NA
PAXXG027230	NA	up	up	up	up	up
PAXXG027290	NA	NA	down	NA	NA	down
PAXXG027300	up	NA	NA	down	down	NA
PAXXG027310	up	up	up	up	up	NA
PAXXG027340	NA	up	up	up	up	NA
PAXXG027350	down	down	down	NA	NA	NA
PAXXG027410	down	NA	down	up	up	down
PAXXG027450	NA	down	down	NA	NA	NA
PAXXG027470	NA	up	up	up	NA	NA
PAXXG027480	NA	NA	down	NA	NA	NA
PAXXG027540	NA	NA	NA	NA	down	NA
PAXXG027560	NA	up	up	up	up	NA
PAXXG027570	down	down	down	NA	NA	NA
PAXXG027600	NA	down	down	down	down	down
PAXXG027690	NA	NA	NA	NA	up	NA
PAXXG027740	NA	up	up	up	NA	NA
PAXXG027760	NA	NA	NA	down	down	NA
PAXXG027770	NA	down	down	down	down	NA
PAXXG027790	up	NA	NA	NA	NA	NA
PAXXG027840	up	up	up	up	up	NA
PAXXG027890	up	NA	up	NA	NA	NA
PAXXG027900	up	NA	NA	NA	NA	NA
PAXXG027910	down	down	down	NA	NA	NA
PAXXG027930	up	up	up	NA	NA	NA
PAXXG027990	up	up	up	NA	NA	NA
PAXXG028010	up	up	up	NA	NA	NA
PAXXG028020	up	NA	up	NA	NA	NA
PAXXG028060	up	NA	NA	NA	NA	NA
PAXXG028090	up	up	NA	NA	down	down
PAXXG028100	up	up	up	NA	NA	NA
PAXXG028120	NA	NA	up	NA	NA	NA
PAXXG028130	up	up	NA	NA	NA	NA
PAXXG028140	up	up	up	NA	NA	NA
PAXXG028160	NA	up	up	up	up	NA
PAXXG028170	NA	up	up	NA	NA	NA
PAXXG028180	up	up	up	NA	NA	NA
PAXXG028190	NA	up	up	up	up	NA
PAXXG028210	NA	up	up	NA	NA	NA
PAXXG028220	NA	NA	up	NA	NA	NA
PAXXG028240	up	up	up	up	up	NA
PAXXG028260	NA	up	NA	NA	NA	NA
PAXXG028270	up	up	up	NA	NA	NA
PAXXG028275	up	up	up	up	up	NA
PAXXG028280	NA	up	up	up	up	up
PAXXG028335	up	up	up	up	up	up
PAXXG028340	NA	up	up	up	up	up
PAXXG028360	NA	up	up	NA	up	NA
PAXXG028380	up	up	up	NA	NA	NA
PAXXG028390	up	up	up	NA	NA	NA
PAXXG028420	NA	NA	down	NA	down	NA
PAXXG028440	up	NA	NA	NA	down	NA
PAXXG028450	NA	NA	up	NA	up	NA
PAXXG028470	down	down	down	down	down	down
PAXXG028480	up	NA	NA	NA	NA	NA
PAXXG028510	down	down	down	NA	NA	NA
PAXXG028520	NA	down	down	down	down	NA
PAXXG028540	NA	up	up	up	up	up
PAXXG028550	NA	up	up	NA	up	up
PAXXG028560	up	up	up	NA	NA	NA
PAXXG028570	up	up	up	NA	NA	NA
PAXXG028580	down	down	down	down	down	NA
PAXXG028610	down	down	down	NA	down	down
PAXXG028620	NA	NA	down	NA	down	NA
PAXXG028630	NA	NA	up	NA	NA	up
PAXXG028640	up	up	up	NA	NA	NA
PAXXG028650	NA	down	down	down	down	down
PAXXG028660	up	up	up	NA	NA	NA
PAXXG028670	up	NA	NA	NA	NA	NA
PAXXG028720	down	down	down	NA	NA	NA
PAXXG028730	up	up	up	NA	NA	NA
PAXXG028760	NA	NA	NA	up	up	NA
PAXXG028800	up	NA	up	NA	NA	NA
PAXXG028810	up	NA	NA	NA	down	NA
PAXXG028830	NA	up	up	up	up	up
PAXXG028870	up	up	up	NA	NA	NA
PAXXG028880	NA	NA	up	NA	NA	NA
PAXXG028890	up	NA	NA	NA	down	NA
PAXXG028910	up	up	up	NA	NA	NA
PAXXG028920	up	NA	up	NA	NA	NA
PAXXG028930	up	up	up	NA	NA	NA
PAXXG028940	up	up	up	NA	NA	NA
PAXXG028980	NA	NA	up	NA	NA	NA
PAXXG028990	up	up	up	NA	NA	NA
PAXXG029000	NA	up	up	NA	NA	NA
PAXXG029010	up	up	up	NA	NA	NA
PAXXG029020	NA	up	up	NA	NA	NA
PAXXG029030	up	NA	up	NA	NA	NA
PAXXG029050	NA	up	up	NA	NA	NA
PAXXG029090	NA	up	up	NA	NA	NA
PAXXG029110	up	up	up	NA	NA	NA
PAXXG029130	up	NA	NA	NA	NA	NA
PAXXG029140	up	NA	NA	NA	NA	NA
PAXXG029150	up	up	down	down	down	down
PAXXG029160	NA	down	down	down	down	NA
PAXXG029170	up	NA	NA	down	down	NA
PAXXG029200	up	NA	NA	NA	down	NA
PAXXG029210	NA	up	up	NA	NA	NA
PAXXG029230	up	up	up	NA	NA	NA
PAXXG029250	up	up	up	NA	NA	NA
PAXXG029260	NA	up	up	NA	NA	NA
PAXXG029310	up	NA	NA	down	down	NA
PAXXG029320	up	up	NA	up	down	down
PAXXG029330	NA	up	up	up	NA	NA
PAXXG029350	up	NA	NA	NA	down	NA
PAXXG029370	NA	down	down	down	down	NA
PAXXG029380	NA	up	up	NA	NA	NA
PAXXG029400	up	up	up	NA	NA	NA
PAXXG029410	NA	up	up	up	up	up
PAXXG029420	up	up	NA	up	down	down
PAXXG029440	up	NA	NA	down	down	NA
PAXXG029470	up	up	up	up	up	NA
PAXXG029510	up	up	up	up	NA	NA
PAXXG029520	NA	NA	down	NA	NA	NA
PAXXG029530	NA	NA	down	NA	down	down
PAXXG029560	up	up	up	NA	NA	down
PAXXG029570	up	up	up	NA	NA	NA
PAXXG029580	NA	up	NA	NA	NA	NA
PAXXG029600	up	NA	down	down	down	down
PAXXG029610	NA	up	up	up	up	up
PAXXG029620	up	up	up	up	up	up
PAXXG029630	NA	up	up	NA	up	NA
PAXXG029650	up	up	down	NA	down	down
PAXXG029660	up	up	up	NA	NA	NA
PAXXG029670	down	NA	down	up	NA	down
PAXXG029680	up	up	up	up	up	NA
PAXXG029700	up	NA	up	NA	NA	NA
PAXXG029740	up	up	up	NA	NA	NA
PAXXG029760	up	NA	down	down	down	down
PAXXG029800	up	up	NA	up	down	down
PAXXG029810	up	NA	NA	down	down	NA
PAXXG029820	NA	NA	NA	down	down	NA
PAXXG029840	up	up	up	NA	NA	NA
PAXXG029850	NA	up	up	NA	NA	NA
PAXXG029860	up	up	up	NA	NA	NA
PAXXG029870	up	up	up	NA	NA	NA
PAXXG029880	up	NA	down	down	down	down
PAXXG029890	up	up	up	up	up	NA
PAXXG029900	up	up	up	NA	up	NA
PAXXG029930	down	down	down	NA	NA	NA
PAXXG029940	NA	up	NA	NA	NA	down
PAXXG029950	NA	NA	NA	NA	down	NA
PAXXG029960	up	NA	up	NA	NA	NA
PAXXG029970	up	up	up	NA	NA	NA
PAXXG029980	down	down	down	NA	NA	NA
PAXXG030040	up	up	up	NA	up	up
PAXXG030060	NA	NA	up	NA	up	up
PAXXG030100	up	up	up	up	NA	NA
PAXXG030110	NA	NA	up	NA	NA	NA
PAXXG030150	up	up	up	NA	NA	NA
PAXXG030200	up	up	down	NA	down	down
PAXXG030220	down	down	NA	NA	NA	NA
PAXXG030240	NA	NA	NA	NA	down	NA
PAXXG030250	down	down	down	NA	NA	NA
PAXXG030260	NA	NA	down	down	down	down
PAXXG030280	NA	down	NA	down	down	NA
PAXXG030300	NA	NA	NA	NA	up	NA
PAXXG030380	up	up	up	NA	NA	NA
PAXXG030390	NA	up	up	NA	NA	NA
PAXXG030430	NA	NA	down	NA	down	down
PAXXG030440	NA	NA	NA	up	up	NA
PAXXG030460	NA	NA	down	NA	down	down
PAXXG030480	NA	NA	down	down	down	NA
PAXXG030500	down	NA	NA	NA	NA	NA
PAXXG030520	down	NA	down	up	NA	NA
PAXXG030580	up	up	up	up	NA	NA
PAXXG030590	NA	up	up	up	up	NA
PAXXG030600	NA	NA	down	NA	NA	down
PAXXG030630	NA	NA	up	NA	up	up
PAXXG030670	down	NA	NA	up	up	up
PAXXG030680	NA	up	up	up	up	NA
PAXXG030690	NA	NA	NA	down	NA	NA
PAXXG030760	NA	NA	down	NA	down	NA
PAXXG030780	NA	up	up	NA	NA	NA
PAXXG030790	NA	NA	NA	NA	down	down
PAXXG030810	up	up	up	NA	up	up
PAXXG030840	NA	up	NA	up	NA	down
PAXXG030860	NA	down	down	down	down	NA
PAXXG030870	NA	down	down	NA	NA	NA
PAXXG030880	up	up	NA	NA	NA	NA
PAXXG030890	down	down	NA	NA	NA	NA
PAXXG030960	NA	up	up	up	up	NA
PAXXG030970	NA	up	up	NA	up	NA
PAXXG031000	up	up	up	up	NA	down
PAXXG031010	NA	NA	down	NA	down	down
PAXXG031020	NA	up	up	up	up	NA
PAXXG031060	down	down	down	NA	NA	NA
PAXXG031100	NA	NA	up	NA	up	up
PAXXG031110	up	up	up	NA	up	NA
PAXXG031120	NA	down	down	NA	NA	NA
PAXXG031150	NA	up	up	up	up	NA
PAXXG031230	up	up	up	up	up	NA
PAXXG031250	NA	up	up	NA	NA	NA
PAXXG031260	down	down	down	NA	NA	NA
PAXXG031280	NA	up	NA	up	NA	NA
PAXXG031300	NA	NA	down	NA	down	NA
PAXXG031310	NA	down	down	down	down	NA
PAXXG031330	up	NA	up	down	NA	NA
PAXXG031340	NA	up	NA	NA	NA	NA
PAXXG031380	up	up	NA	NA	NA	NA
PAXXG031390	NA	NA	NA	NA	NA	up
PAXXG031430	NA	NA	down	NA	down	down
PAXXG031440	up	up	up	up	up	NA
PAXXG031470	NA	down	down	NA	NA	NA
PAXXG031490	NA	up	NA	up	NA	down
PAXXG031580	NA	NA	NA	down	NA	up
PAXXG031610	NA	up	up	up	up	NA
PAXXG031620	NA	up	up	up	up	NA
PAXXG031630	down	up	up	up	up	up
PAXXG031650	NA	up	up	NA	NA	NA
PAXXG031660	NA	down	down	NA	down	down
PAXXG031670	NA	NA	up	NA	NA	NA
PAXXG031700	down	down	NA	NA	NA	NA
PAXXG031720	NA	up	up	up	up	NA
PAXXG031730	down	down	down	down	NA	NA
PAXXG031740	NA	up	NA	up	NA	down
PAXXG031750	down	down	down	NA	NA	NA
PAXXG031840	down	down	down	NA	NA	NA
PAXXG031890	NA	down	down	down	down	NA
PAXXG031920	NA	down	NA	down	NA	up
PAXXG031930	NA	up	up	up	up	up
PAXXG031940	NA	up	up	up	up	up
PAXXG031970	down	down	down	NA	down	down
PAXXG031990	NA	up	up	NA	up	up
PAXXG032040	NA	down	down	down	down	NA
PAXXG032080	NA	down	down	NA	NA	NA
PAXXG032110	NA	up	up	NA	NA	NA
PAXXG032160	down	NA	NA	NA	NA	NA
PAXXG032220	NA	NA	up	NA	up	up
PAXXG032240	up	NA	up	NA	NA	NA
PAXXG032250	down	down	down	NA	NA	NA
PAXXG032300	NA	NA	NA	NA	up	NA
PAXXG032340	up	up	NA	down	down	down
PAXXG032350	up	NA	down	down	down	down
PAXXG032360	NA	NA	NA	NA	up	NA
PAXXG032370	up	down	down	down	down	NA
PAXXG032390	up	NA	NA	down	down	NA
PAXXG032480	NA	down	down	down	down	down
PAXXG032510	NA	NA	up	NA	up	up
PAXXG032530	down	down	down	down	down	NA
PAXXG032590	NA	down	down	NA	down	NA
PAXXG032710	down	down	down	NA	NA	NA
PAXXG033000	NA	NA	down	NA	down	down
PAXXG033020	NA	up	NA	up	up	NA
PAXXG033040	down	down	down	NA	NA	NA
PAXXG033060	NA	down	NA	down	NA	up
PAXXG033070	NA	NA	up	NA	NA	NA
PAXXG033150	NA	down	NA	down	NA	up
PAXXG033160	up	up	up	NA	up	up
PAXXG033180	down	down	down	down	down	NA
PAXXG033190	NA	NA	up	NA	NA	up
PAXXG033260	down	down	down	NA	down	down
PAXXG033290	up	NA	NA	down	NA	NA
PAXXG033310	NA	down	down	NA	NA	NA
PAXXG033330	up	up	NA	down	down	down
PAXXG033370	NA	down	NA	NA	NA	NA
PAXXG033380	NA	down	NA	NA	NA	NA
PAXXG033410	NA	NA	NA	NA	down	NA
PAXXG033420	NA	up	NA	NA	down	down
PAXXG033460	down	down	down	down	down	NA
PAXXG033480	NA	NA	up	NA	NA	NA
PAXXG033490	NA	down	down	down	down	NA
PAXXG033550	NA	down	down	down	down	down
PAXXG033560	down	down	down	NA	NA	NA
PAXXG033580	NA	NA	up	NA	NA	NA
PAXXG033610	NA	up	up	NA	up	NA
PAXXG033620	NA	NA	up	NA	NA	NA
PAXXG033630	down	down	down	down	down	NA
PAXXG033660	NA	up	up	NA	NA	NA
PAXXG033680	NA	down	down	down	down	NA
PAXXG033710	NA	NA	down	NA	down	down
PAXXG033740	down	down	down	NA	NA	NA
PAXXG033760	down	down	down	NA	down	down
PAXXG033770	NA	up	up	up	up	NA
PAXXG033780	down	down	down	NA	NA	NA
PAXXG033790	up	up	up	up	NA	NA
PAXXG033800	NA	up	up	NA	up	NA
PAXXG033810	NA	NA	up	NA	NA	NA
PAXXG033840	NA	NA	up	NA	NA	NA
PAXXG033890	NA	NA	NA	NA	up	up
PAXXG033900	NA	up	up	NA	up	up
PAXXG033920	NA	up	NA	NA	down	down
PAXXG033930	NA	NA	NA	NA	down	NA
PAXXG033950	down	down	down	NA	NA	NA
PAXXG033960	up	up	up	NA	NA	NA
PAXXG034040	NA	up	up	NA	NA	NA
PAXXG034110	down	down	NA	NA	NA	NA
PAXXG034160	NA	NA	down	NA	down	NA
PAXXG034230	NA	up	up	up	up	up
PAXXG034240	NA	NA	NA	down	NA	up
PAXXG034260	down	down	NA	NA	NA	NA
PAXXG034280	NA	NA	down	NA	NA	NA
PAXXG034290	NA	NA	up	NA	NA	NA
PAXXG034310	NA	up	up	up	up	NA
PAXXG034360	down	down	down	NA	NA	NA
PAXXG034370	NA	up	up	up	up	down
PAXXG034390	NA	up	up	up	up	NA
PAXXG034400	NA	up	up	up	up	NA
PAXXG034420	NA	up	up	up	up	NA
PAXXG034430	NA	up	up	up	up	NA
PAXXG034470	NA	NA	NA	NA	up	up
PAXXG034550	down	down	down	NA	NA	NA
PAXXG034580	down	down	down	NA	NA	NA
PAXXG034650	NA	up	up	up	up	NA
PAXXG034690	down	down	down	NA	NA	NA
PAXXG034700	NA	NA	up	NA	NA	NA
PAXXG034780	up	up	up	NA	NA	NA
PAXXG034790	up	NA	down	NA	down	down
PAXXG034800	NA	up	NA	NA	down	down
PAXXG034810	NA	NA	down	NA	NA	NA
PAXXG034830	NA	up	NA	up	NA	down
PAXXG034860	down	down	down	down	down	NA
PAXXG034890	NA	NA	down	NA	down	down
PAXXG034900	NA	NA	up	up	up	NA
PAXXG034910	NA	up	up	NA	NA	NA
PAXXG034930	up	up	up	NA	NA	NA
PAXXG034940	NA	down	NA	NA	NA	NA
PAXXG034970	NA	down	down	down	down	down
PAXXG035050	down	down	down	NA	NA	NA
PAXXG035080	NA	down	down	NA	down	NA
PAXXG035090	NA	down	down	down	NA	NA
PAXXG035110	down	down	down	NA	NA	NA
PAXXG035120	NA	up	up	up	up	NA
PAXXG035130	down	down	down	down	down	NA
PAXXG035140	up	NA	up	down	NA	up
PAXXG035180	NA	NA	down	NA	down	NA
PAXXG035200	NA	up	up	up	up	up
PAXXG035240	NA	NA	NA	down	down	NA
PAXXG035250	NA	up	up	NA	up	up
PAXXG035260	NA	NA	up	NA	up	up
PAXXG035270	up	up	up	NA	up	up
PAXXG035280	up	up	NA	NA	down	down
PAXXG035290	down	down	down	down	down	NA
PAXXG035320	down	down	down	down	down	down
PAXXG035350	NA	NA	NA	NA	NA	down
PAXXG035400	NA	up	down	NA	down	down
PAXXG035410	NA	up	up	up	up	NA
PAXXG035420	NA	NA	down	NA	down	down
PAXXG035480	down	NA	NA	NA	NA	NA
PAXXG035490	down	NA	down	NA	down	down
PAXXG035500	NA	up	NA	NA	NA	NA
PAXXG035510	NA	NA	up	NA	up	NA
PAXXG035550	NA	up	NA	up	NA	down
PAXXG035570	NA	NA	down	NA	down	down
PAXXG035590	NA	NA	up	NA	NA	NA
PAXXG035630	NA	down	down	down	down	NA
PAXXG035640	up	NA	NA	down	down	NA
PAXXG035670	up	NA	up	NA	NA	up
PAXXG035680	down	down	down	down	down	NA
PAXXG035700	NA	down	NA	NA	NA	NA
PAXXG035770	NA	NA	down	NA	down	down
PAXXG035790	up	NA	NA	NA	down	NA
PAXXG035800	NA	NA	up	NA	up	up
PAXXG035840	NA	down	down	NA	NA	NA
PAXXG035890	up	up	up	NA	NA	NA
PAXXG035930	NA	up	up	NA	NA	NA
PAXXG035950	NA	NA	up	NA	NA	NA
PAXXG035960	NA	down	down	down	down	NA
PAXXG035980	up	up	up	NA	NA	NA
PAXXG036010	NA	NA	up	NA	up	up
PAXXG036060	NA	NA	up	NA	up	NA
PAXXG036090	up	NA	up	down	NA	up
PAXXG036100	down	down	down	NA	NA	NA
PAXXG036120	down	down	down	NA	NA	NA
PAXXG036130	NA	down	down	down	down	down
PAXXG036140	NA	up	up	NA	up	up
PAXXG036150	NA	up	up	up	up	NA
PAXXG036180	down	NA	NA	NA	NA	NA
PAXXG036200	down	down	down	down	down	down
PAXXG036220	down	down	down	down	down	down
PAXXG036230	NA	NA	up	NA	NA	NA
PAXXG036270	up	up	down	NA	down	down
PAXXG036290	NA	NA	up	NA	up	up
PAXXG036330	up	up	NA	NA	down	down
PAXXG036410	NA	down	down	down	down	down
PAXXG036420	NA	NA	down	NA	down	NA
PAXXG036460	NA	up	up	up	up	up
PAXXG036500	NA	up	up	NA	NA	NA
PAXXG036550	NA	up	up	NA	NA	NA
PAXXG036580	NA	up	up	up	NA	NA
PAXXG036630	down	down	down	NA	NA	NA
PAXXG036640	NA	down	NA	NA	NA	up
PAXXG036670	NA	down	down	NA	NA	NA
PAXXG036680	down	down	down	NA	down	down
PAXXG036690	up	NA	up	NA	up	up
PAXXG036700	NA	down	down	down	down	NA
PAXXG036750	NA	NA	up	NA	NA	NA
PAXXG036760	up	up	up	NA	up	NA
PAXXG036770	NA	up	up	up	up	NA
PAXXG036860	NA	up	up	up	up	up
PAXXG036880	NA	up	up	NA	up	NA
PAXXG036900	up	up	up	NA	up	NA
PAXXG036920	NA	up	up	NA	NA	NA
PAXXG036940	NA	up	NA	up	NA	down
PAXXG036950	NA	up	up	up	NA	down
PAXXG036960	NA	up	down	up	down	down
PAXXG037010	up	up	NA	down	down	down
PAXXG037020	NA	down	down	down	down	NA
PAXXG037030	NA	up	up	up	up	NA
PAXXG037040	NA	NA	NA	NA	down	NA
PAXXG037070	NA	NA	NA	down	down	NA
PAXXG037080	down	down	down	NA	NA	NA
PAXXG037100	down	down	down	NA	down	down
PAXXG037120	up	NA	NA	down	down	down
PAXXG037140	up	up	NA	down	down	down
PAXXG037170	NA	down	down	NA	down	NA
PAXXG037180	NA	NA	down	NA	NA	NA
PAXXG037200	NA	down	NA	NA	NA	NA
PAXXG037210	NA	NA	NA	NA	up	NA
PAXXG037240	up	NA	up	down	NA	up
PAXXG037260	NA	NA	NA	NA	up	up
PAXXG037280	NA	NA	up	NA	NA	NA
PAXXG037300	down	down	down	NA	NA	NA
PAXXG037310	up	NA	NA	down	down	NA
PAXXG037440	NA	up	up	up	up	NA
PAXXG037460	NA	NA	NA	up	up	NA
PAXXG037490	down	down	down	down	down	NA
PAXXG037500	up	down	down	down	down	NA
PAXXG037510	down	down	down	down	down	NA
PAXXG037530	down	NA	down	up	NA	down
PAXXG037540	NA	down	down	NA	down	NA
PAXXG037560	NA	up	NA	NA	NA	NA
PAXXG037590	down	down	down	down	down	NA
PAXXG037600	NA	NA	up	NA	NA	NA
PAXXG037730	NA	NA	NA	down	NA	NA
PAXXG037740	NA	up	up	NA	NA	NA
PAXXG037750	down	NA	NA	up	up	NA
PAXXG037790	NA	down	down	down	down	NA
PAXXG037800	NA	NA	NA	NA	up	NA
PAXXG037840	down	down	down	NA	NA	NA
PAXXG037850	NA	NA	down	NA	NA	NA
PAXXG037860	NA	NA	NA	up	NA	NA
PAXXG037870	NA	down	down	NA	NA	NA
PAXXG037900	down	down	down	NA	down	NA
PAXXG037960	NA	down	down	NA	NA	NA
PAXXG037980	down	down	down	down	down	NA
PAXXG038000	NA	down	down	NA	NA	NA
PAXXG038050	NA	NA	up	NA	NA	NA
PAXXG038060	NA	NA	up	NA	NA	up
PAXXG038090	NA	up	up	NA	NA	NA
PAXXG038110	NA	down	down	NA	NA	NA
PAXXG038140	NA	NA	down	NA	down	down
PAXXG038160	NA	down	down	NA	down	NA
PAXXG038190	down	NA	NA	NA	NA	NA
PAXXG038220	down	down	down	NA	down	down
PAXXG038270	down	down	down	down	down	NA
PAXXG038320	down	down	down	NA	NA	NA
PAXXG038340	up	NA	NA	down	down	NA
PAXXG038360	NA	NA	up	NA	up	NA
PAXXG038370	down	down	down	NA	NA	NA
PAXXG038400	NA	NA	up	NA	up	NA
PAXXG038405	NA	down	down	down	down	NA
PAXXG038460	down	down	NA	NA	NA	NA
PAXXG038470	down	down	down	NA	NA	NA
PAXXG038550	NA	up	up	up	up	NA
PAXXG038590	NA	NA	down	NA	NA	NA
PAXXG038600	NA	up	NA	NA	NA	NA
PAXXG038640	NA	down	down	NA	NA	NA
PAXXG038660	NA	NA	NA	up	up	NA
PAXXG038670	NA	down	NA	down	down	NA
PAXXG038720	NA	up	up	NA	NA	NA
PAXXG038780	NA	down	down	NA	NA	NA
PAXXG038850	up	down	down	down	down	down
PAXXG038860	NA	up	NA	up	NA	NA
PAXXG038870	down	down	down	up	NA	NA
PAXXG038880	NA	NA	up	NA	up	up
PAXXG038970	up	NA	NA	down	down	NA
PAXXG039040	down	down	down	NA	NA	NA
PAXXG039050	down	down	down	down	down	NA
PAXXG039060	NA	up	NA	NA	NA	NA
PAXXG039100	NA	down	down	down	down	NA
PAXXG039150	NA	NA	up	NA	NA	NA
PAXXG039240	up	up	up	up	up	NA
PAXXG039250	up	up	up	NA	NA	NA
PAXXG039310	NA	NA	NA	NA	down	NA
PAXXG039320	NA	NA	up	NA	up	NA
PAXXG039370	NA	down	down	down	down	NA
PAXXG039380	NA	up	NA	NA	NA	NA
PAXXG039390	down	down	down	NA	NA	NA
PAXXG039440	NA	NA	down	NA	NA	NA
PAXXG039450	NA	up	up	NA	NA	NA
PAXXG039460	up	up	up	NA	NA	NA
PAXXG039470	up	up	up	NA	NA	NA
PAXXG039510	down	down	down	down	down	NA
PAXXG039520	down	down	down	NA	NA	NA
PAXXG039525	down	NA	NA	NA	NA	NA
PAXXG039530	NA	up	up	NA	up	NA
PAXXG039580	NA	NA	NA	down	NA	NA
PAXXG039600	down	NA	up	up	up	NA
PAXXG039660	NA	up	up	NA	NA	NA
PAXXG039680	NA	up	up	NA	up	NA
PAXXG039790	up	up	up	up	up	NA
PAXXG039830	down	down	down	down	down	NA
PAXXG039840	NA	up	up	NA	NA	NA
PAXXG039850	down	down	down	down	down	NA
PAXXG039860	NA	NA	NA	up	NA	NA
PAXXG039890	NA	down	down	down	down	NA
PAXXG039900	up	up	NA	NA	down	NA
PAXXG039910	NA	down	down	NA	NA	NA
PAXXG039930	NA	up	up	NA	NA	NA
PAXXG039940	NA	NA	up	NA	up	up
PAXXG039970	down	NA	NA	NA	NA	NA
PAXXG039990	down	down	down	NA	NA	NA
PAXXG040000	down	down	down	NA	NA	NA
PAXXG040040	up	up	up	NA	NA	NA
PAXXG040060	NA	NA	up	NA	NA	up
PAXXG040080	NA	up	NA	NA	NA	NA
PAXXG040110	NA	down	NA	NA	NA	NA
PAXXG040140	up	up	up	NA	NA	NA
PAXXG040160	NA	down	down	NA	NA	NA
PAXXG040220	NA	up	up	up	up	NA
PAXXG040240	NA	NA	NA	NA	down	NA
PAXXG040290	NA	up	up	NA	NA	NA
PAXXG040310	up	down	down	down	down	down
PAXXG040320	down	down	down	NA	NA	NA
PAXXG040330	NA	up	up	up	up	NA
PAXXG040340	NA	up	up	up	NA	NA
PAXXG040350	NA	up	up	up	up	NA
PAXXG040360	NA	up	up	up	up	NA
PAXXG040380	NA	NA	down	NA	NA	down
PAXXG040440	up	up	up	up	NA	down
PAXXG040460	NA	down	down	NA	down	NA
PAXXG040485	up	NA	NA	down	down	NA
PAXXG040500	down	NA	up	up	up	up
PAXXG040530	down	down	down	down	down	NA
PAXXG040540	NA	NA	NA	NA	down	NA
PAXXG040550	NA	down	down	down	down	down
PAXXG040560	down	down	down	NA	NA	NA
PAXXG040570	down	down	down	NA	NA	NA
PAXXG040580	down	down	down	NA	NA	NA
PAXXG040630	NA	down	down	down	down	down
PAXXG040640	NA	up	down	NA	down	down
PAXXG040650	down	down	down	down	down	NA
PAXXG040670	NA	up	up	up	up	NA
PAXXG040680	down	up	up	up	up	NA
PAXXG040710	up	up	up	NA	up	NA
PAXXG040740	NA	down	NA	down	NA	up
PAXXG040760	up	NA	NA	down	down	NA
PAXXG040770	up	up	up	NA	NA	NA
PAXXG040800	NA	down	down	down	down	down
PAXXG040810	NA	NA	down	NA	down	down
PAXXG040860	NA	up	up	up	NA	NA
PAXXG040880	up	up	down	NA	down	down
PAXXG040890	up	up	down	NA	down	down
PAXXG040900	NA	up	up	up	up	NA
PAXXG040930	down	down	NA	NA	NA	NA
PAXXG041020	NA	up	up	up	up	NA
PAXXG041040	down	down	down	NA	NA	NA
PAXXG041050	NA	NA	up	NA	NA	NA
PAXXG041060	NA	up	up	NA	up	up
PAXXG041080	down	down	down	NA	NA	NA
PAXXG041120	NA	down	down	NA	NA	NA
PAXXG041160	NA	NA	down	down	down	NA
PAXXG041170	NA	down	down	down	down	NA
PAXXG041210	NA	up	NA	NA	NA	NA
PAXXG041240	NA	up	up	NA	NA	NA
PAXXG041250	down	NA	down	NA	NA	NA
PAXXG041260	down	down	down	down	down	down
PAXXG041360	NA	up	up	up	up	NA
PAXXG041380	NA	NA	up	NA	NA	NA
PAXXG041390	up	up	up	NA	up	up
PAXXG041450	NA	NA	up	NA	NA	NA
PAXXG041460	NA	down	down	NA	down	down
PAXXG041480	NA	down	down	NA	NA	NA
PAXXG041560	down	down	down	NA	up	NA
PAXXG041570	down	down	down	down	down	NA
PAXXG041630	NA	NA	NA	up	NA	down
PAXXG041760	NA	NA	up	NA	up	up
PAXXG041770	NA	NA	up	NA	NA	NA
PAXXG041800	down	down	down	down	down	NA
PAXXG041820	NA	NA	NA	up	NA	down
PAXXG041830	up	up	up	NA	NA	NA
PAXXG041840	down	NA	NA	up	up	NA
PAXXG041930	NA	NA	up	NA	NA	NA
PAXXG042030	up	NA	NA	NA	NA	NA
PAXXG042070	NA	up	up	NA	NA	NA
PAXXG042220	up	NA	up	NA	NA	NA
PAXXG042260	NA	NA	up	NA	NA	NA
PAXXG042280	NA	down	down	down	down	NA
PAXXG042310	NA	up	up	NA	NA	NA
PAXXG042320	down	down	down	NA	NA	NA
PAXXG042360	up	NA	up	NA	NA	NA
PAXXG042370	down	down	down	NA	NA	NA
PAXXG042380	NA	down	down	down	NA	NA
PAXXG042390	down	down	NA	NA	NA	NA
PAXXG042420	NA	NA	down	NA	down	NA
PAXXG042430	NA	down	down	NA	NA	NA
PAXXG042450	NA	down	down	down	down	NA
PAXXG042460	down	down	down	NA	NA	NA
PAXXG042470	NA	up	up	NA	up	NA
PAXXG042540	NA	NA	down	NA	down	NA
PAXXG042630	NA	NA	up	NA	NA	NA
PAXXG042660	NA	up	up	up	up	NA
PAXXG042670	NA	up	up	NA	NA	NA
PAXXG042750	down	NA	down	up	down	down
PAXXG042760	NA	up	up	up	up	NA
PAXXG042790	NA	down	down	NA	down	down
PAXXG042820	NA	up	up	up	up	NA
PAXXG042870	NA	NA	NA	NA	NA	down
PAXXG042910	NA	up	NA	up	NA	down
PAXXG042920	NA	NA	up	NA	up	NA
PAXXG042930	NA	down	down	down	down	down
PAXXG042940	NA	NA	up	NA	up	NA
PAXXG042950	NA	NA	NA	NA	up	NA
PAXXG042980	NA	up	up	NA	NA	NA
PAXXG043000	down	NA	NA	up	NA	NA
PAXXG043050	NA	up	up	NA	NA	NA
PAXXG043090	down	down	down	NA	NA	NA
PAXXG043110	down	down	down	NA	down	NA
PAXXG043120	down	down	down	NA	NA	NA
PAXXG043170	NA	down	down	down	down	NA
PAXXG043200	NA	down	down	NA	NA	NA
PAXXG043220	NA	up	up	NA	up	up
PAXXG043240	up	down	down	down	down	NA
PAXXG043250	NA	NA	up	NA	up	NA
PAXXG043260	down	down	down	down	NA	up
PAXXG043350	NA	down	down	NA	NA	NA
PAXXG043410	NA	up	NA	NA	NA	NA
PAXXG043480	NA	NA	down	NA	NA	NA
PAXXG043490	NA	NA	down	down	down	NA
PAXXG043520	NA	NA	down	NA	down	down
PAXXG043560	NA	down	NA	NA	NA	NA
PAXXG043610	up	up	up	up	up	NA
PAXXG043630	NA	down	down	NA	NA	NA
PAXXG043640	down	down	down	NA	NA	NA
PAXXG043680	NA	down	down	down	down	NA
PAXXG043700	NA	down	NA	NA	NA	NA
PAXXG043710	NA	down	down	down	down	NA
PAXXG043760	NA	down	down	down	down	down
PAXXG043780	down	down	down	NA	NA	NA
PAXXG043840	NA	NA	down	NA	NA	NA
PAXXG043860	NA	NA	down	NA	down	NA
PAXXG043870	NA	up	up	up	up	NA
PAXXG043880	NA	NA	up	NA	NA	NA
PAXXG043890	up	up	up	up	NA	down
PAXXG043910	down	down	NA	up	up	up
PAXXG043920	NA	down	down	down	down	NA
PAXXG043940	up	up	up	up	up	NA
PAXXG043960	down	up	NA	up	NA	down
PAXXG044000	NA	down	NA	down	NA	up
PAXXG044060	NA	down	down	down	down	up
PAXXG044070	NA	NA	up	up	up	NA
PAXXG044110	down	down	NA	NA	NA	NA
PAXXG044130	NA	up	up	up	up	up
PAXXG044140	up	NA	down	NA	down	down
PAXXG044160	NA	down	down	down	down	down
PAXXG044200	up	NA	down	down	down	down
PAXXG044230	down	down	down	NA	NA	NA
PAXXG044270	NA	down	down	down	down	NA
PAXXG044280	NA	up	up	NA	NA	NA
PAXXG044290	NA	NA	down	NA	down	down
PAXXG044310	up	up	NA	down	down	down
PAXXG044320	NA	NA	up	NA	up	up
PAXXG044330	down	down	down	NA	NA	up
PAXXG044390	NA	down	down	down	down	NA
PAXXG044400	NA	up	up	up	up	NA
PAXXG044440	NA	up	up	up	up	NA
PAXXG044460	down	up	up	up	up	up
PAXXG044480	NA	down	down	down	NA	NA
PAXXG044520	NA	down	down	down	down	NA
PAXXG044540	NA	down	down	down	down	down
PAXXG044550	down	down	down	NA	NA	NA
PAXXG044570	NA	NA	up	NA	NA	up
PAXXG044610	NA	NA	up	NA	up	NA
PAXXG044640	up	up	up	NA	up	NA
PAXXG044720	down	down	down	NA	NA	NA
PAXXG044730	NA	NA	up	NA	up	NA
PAXXG044740	down	NA	NA	up	NA	down
PAXXG044800	NA	up	NA	up	NA	NA
PAXXG044820	NA	NA	up	NA	up	NA
PAXXG044830	NA	down	down	down	down	down
PAXXG044860	NA	NA	up	NA	up	NA
PAXXG044910	down	down	down	NA	NA	NA
PAXXG044950	down	NA	down	NA	NA	NA
PAXXG044960	NA	NA	up	NA	NA	NA
PAXXG044970	NA	NA	down	NA	NA	NA
PAXXG045000	NA	NA	up	NA	up	up
PAXXG045020	NA	NA	down	NA	down	down
PAXXG045030	down	down	down	NA	NA	NA
PAXXG045080	up	down	down	down	down	NA
PAXXG045110	NA	NA	down	NA	NA	down
PAXXG045130	down	up	down	up	NA	down
PAXXG045140	down	down	down	down	down	down
PAXXG045150	NA	NA	up	NA	NA	NA
PAXXG045160	NA	down	down	down	down	NA
PAXXG045170	NA	down	down	down	down	NA
PAXXG045180	NA	NA	NA	NA	up	NA
PAXXG045200	NA	down	down	down	down	down
PAXXG045210	up	up	NA	NA	down	down
PAXXG045220	NA	NA	down	down	down	down
PAXXG045240	up	up	up	NA	up	NA
PAXXG045250	NA	up	NA	up	NA	down
PAXXG045260	NA	up	up	NA	NA	NA
PAXXG045270	NA	up	up	NA	NA	NA
PAXXG045290	NA	NA	down	NA	down	down
PAXXG045300	NA	NA	NA	down	down	NA
PAXXG045330	NA	NA	up	NA	NA	NA
PAXXG045350	down	NA	down	NA	NA	NA
PAXXG045380	NA	up	up	up	up	up
PAXXG045390	NA	down	NA	down	NA	up
PAXXG045440	NA	NA	down	NA	NA	NA
PAXXG045460	NA	NA	up	NA	NA	NA
PAXXG045470	down	down	NA	NA	up	up
PAXXG045480	up	up	up	NA	NA	NA
PAXXG045490	NA	up	up	up	up	up
PAXXG045530	down	down	down	NA	NA	up
PAXXG045560	NA	up	NA	NA	NA	down
PAXXG045570	NA	down	down	down	down	down
PAXXG045600	NA	down	down	NA	down	down
PAXXG045610	NA	NA	down	NA	NA	NA
PAXXG045620	down	down	down	NA	NA	NA
PAXXG045630	NA	up	NA	up	NA	down
PAXXG045650	down	down	down	NA	NA	NA
PAXXG045670	NA	down	down	down	down	NA
PAXXG045750	NA	NA	down	up	down	down
PAXXG045760	NA	up	NA	NA	NA	down
PAXXG045800	NA	NA	up	NA	NA	NA
PAXXG045820	NA	NA	up	NA	NA	NA
PAXXG045850	NA	down	down	down	down	down
PAXXG045880	up	up	up	up	up	NA
PAXXG045890	down	NA	down	NA	down	down
PAXXG045950	NA	down	down	NA	NA	NA
PAXXG046060	up	up	up	up	up	NA
PAXXG046080	NA	NA	up	NA	up	NA
PAXXG046110	down	down	down	down	down	down
PAXXG046130	down	down	down	NA	NA	NA
PAXXG046150	up	NA	NA	down	down	NA
PAXXG046160	NA	NA	down	NA	down	down
PAXXG046170	NA	up	up	up	NA	NA
PAXXG046180	NA	down	down	down	down	down
PAXXG046190	down	down	down	down	down	NA
PAXXG046240	NA	down	NA	down	down	up
PAXXG046310	down	down	down	down	down	down
PAXXG046340	NA	up	NA	NA	NA	down
PAXXG046360	NA	up	up	NA	NA	NA
PAXXG046380	NA	NA	up	NA	up	NA
PAXXG046460	NA	NA	up	NA	up	NA
PAXXG046480	NA	up	up	up	up	NA
PAXXG046490	NA	NA	NA	up	up	NA
PAXXG046500	down	down	down	down	NA	NA
PAXXG046510	NA	up	up	NA	NA	NA
PAXXG046520	down	down	down	NA	down	down
PAXXG046530	NA	down	down	down	down	NA
PAXXG046560	NA	up	up	up	up	up
PAXXG046700	NA	up	up	up	up	NA
PAXXG046720	NA	down	down	NA	NA	NA
PAXXG046730	down	NA	down	NA	NA	NA
PAXXG046740	NA	NA	up	NA	NA	NA
PAXXG046760	NA	NA	down	NA	down	down
PAXXG046800	down	down	down	down	NA	NA
PAXXG046820	down	down	down	NA	NA	NA
PAXXG046830	down	down	down	NA	down	down
PAXXG046840	down	down	down	NA	down	NA
PAXXG046850	NA	NA	up	NA	NA	NA
PAXXG046880	down	NA	down	NA	NA	down
PAXXG046890	down	down	down	NA	NA	NA
PAXXG046910	NA	NA	down	NA	down	down
PAXXG047040	NA	down	down	down	down	NA
PAXXG047050	NA	down	down	down	down	NA
PAXXG047090	down	NA	NA	NA	up	NA
PAXXG047110	up	up	up	NA	NA	NA
PAXXG047130	NA	NA	down	NA	NA	NA
PAXXG047140	up	up	up	up	up	NA
PAXXG047230	NA	down	down	down	down	NA
PAXXG047250	NA	down	down	NA	down	down
PAXXG047280	NA	NA	up	NA	NA	NA
PAXXG047290	NA	NA	down	NA	down	down
PAXXG047310	NA	NA	down	NA	down	down
PAXXG047320	down	down	down	down	down	NA
PAXXG047330	NA	down	NA	NA	NA	NA
PAXXG047350	NA	down	down	down	down	NA
PAXXG047360	NA	NA	up	NA	NA	NA
PAXXG047370	NA	up	NA	NA	NA	NA
PAXXG047400	NA	up	up	up	up	up
PAXXG047410	NA	NA	up	NA	NA	NA
PAXXG047450	down	down	down	down	NA	NA
PAXXG047500	NA	NA	down	NA	NA	NA
PAXXG047520	NA	up	down	up	down	down
PAXXG047540	NA	NA	down	NA	down	down
PAXXG047550	NA	up	up	up	NA	NA
PAXXG047580	NA	NA	up	NA	NA	NA
PAXXG047620	NA	NA	down	NA	NA	NA
PAXXG047640	NA	up	up	up	NA	NA
PAXXG047650	down	down	down	NA	NA	NA
PAXXG047660	NA	down	down	NA	down	NA
PAXXG047710	NA	NA	up	NA	up	up
PAXXG047730	NA	NA	down	NA	down	down
PAXXG047740	down	NA	NA	NA	NA	NA
PAXXG047780	NA	NA	NA	down	NA	up
PAXXG047820	NA	NA	down	NA	NA	NA
PAXXG047930	NA	up	up	NA	up	NA
PAXXG047960	down	NA	NA	NA	NA	NA
PAXXG047980	NA	down	down	down	down	NA
PAXXG048000	up	up	up	NA	NA	NA
PAXXG048040	NA	down	down	NA	NA	NA
PAXXG048080	down	NA	down	up	NA	down
PAXXG048110	NA	down	down	NA	down	NA
PAXXG048140	NA	up	up	NA	NA	NA
PAXXG048190	down	NA	NA	up	up	NA
PAXXG048200	NA	up	up	up	up	down
PAXXG048220	down	NA	NA	NA	up	NA
PAXXG048230	down	down	down	down	down	down
PAXXG048240	NA	up	up	up	up	NA
PAXXG048260	up	up	up	NA	NA	NA
PAXXG048280	down	NA	NA	NA	NA	NA
PAXXG048360	NA	NA	down	NA	down	down
PAXXG048380	NA	NA	up	NA	up	NA
PAXXG048410	up	up	NA	up	NA	down
PAXXG048420	NA	up	down	NA	down	down
PAXXG048430	NA	down	down	NA	down	NA
PAXXG048470	NA	NA	NA	NA	down	NA
PAXXG048480	NA	up	NA	up	NA	down
PAXXG048500	down	down	down	NA	NA	NA
PAXXG048510	NA	down	down	NA	down	NA
PAXXG048520	NA	down	down	down	down	down
PAXXG048560	down	down	down	NA	NA	down
PAXXG048570	NA	down	NA	NA	NA	NA
PAXXG048580	down	down	down	down	down	NA
PAXXG048620	NA	down	down	down	down	down
PAXXG048630	NA	NA	up	NA	NA	NA
PAXXG048640	NA	NA	up	NA	NA	NA
PAXXG048650	NA	NA	up	NA	up	up
PAXXG048660	down	NA	down	NA	NA	NA
PAXXG048680	NA	down	down	down	down	NA
PAXXG048690	up	up	NA	NA	NA	NA
PAXXG048710	down	NA	NA	NA	NA	NA
PAXXG048800	NA	NA	up	NA	NA	NA
PAXXG048820	down	down	down	NA	NA	NA
PAXXG048830	down	down	down	NA	NA	NA
PAXXG048850	down	down	down	NA	down	NA
PAXXG048870	down	NA	NA	NA	up	NA
PAXXG048890	down	down	down	down	down	NA
PAXXG048930	up	up	NA	NA	NA	NA
PAXXG048950	up	up	up	up	up	NA
PAXXG048970	NA	NA	down	NA	NA	NA
PAXXG048980	NA	NA	up	NA	up	NA
PAXXG048990	down	NA	down	NA	NA	down
PAXXG049010	NA	up	NA	up	NA	down
PAXXG049020	down	down	down	NA	NA	NA
PAXXG049030	NA	up	up	up	up	up
PAXXG049160	down	down	down	NA	down	down
PAXXG049200	down	down	down	NA	NA	NA
PAXXG049210	NA	NA	NA	NA	down	down
PAXXG049280	NA	down	NA	NA	NA	NA
PAXXG049330	down	down	down	down	down	NA
PAXXG049350	up	NA	NA	NA	down	down
PAXXG049380	down	down	down	down	down	NA
PAXXG049390	down	down	down	NA	down	NA
PAXXG049440	up	up	NA	up	down	down
PAXXG049460	NA	NA	NA	down	down	NA
PAXXG049470	NA	NA	down	NA	down	down
PAXXG049480	NA	up	up	NA	NA	NA
PAXXG049540	up	up	NA	up	down	down
PAXXG049580	NA	up	up	up	up	NA
PAXXG049590	down	down	down	down	down	NA
PAXXG049610	NA	NA	NA	NA	down	down
PAXXG049700	up	NA	up	down	NA	up
PAXXG049760	NA	down	down	NA	down	NA
PAXXG049770	down	NA	NA	NA	up	NA
PAXXG049780	down	down	down	down	down	NA
PAXXG049800	up	down	down	down	down	down
PAXXG049820	down	down	down	NA	NA	NA
PAXXG049830	NA	NA	NA	up	NA	down
PAXXG049850	up	up	up	up	up	up
PAXXG049860	NA	NA	up	NA	up	NA
PAXXG049870	up	up	up	up	up	NA
PAXXG049915	down	down	down	down	down	NA
PAXXG049930	NA	NA	down	NA	down	down
PAXXG049950	down	down	down	down	down	NA
PAXXG049990	down	down	down	down	down	NA
PAXXG050000	NA	up	up	NA	NA	NA
PAXXG050010	down	down	down	NA	NA	NA
PAXXG050040	NA	NA	NA	NA	up	NA
PAXXG050050	NA	up	up	up	up	NA
PAXXG050060	NA	up	up	NA	NA	NA
PAXXG050090	NA	up	up	NA	up	up
PAXXG050130	down	down	down	down	down	NA
PAXXG050140	down	down	down	down	down	NA
PAXXG050145	down	down	down	NA	NA	NA
PAXXG050180	NA	NA	NA	NA	down	NA
PAXXG050270	NA	down	down	down	down	up
PAXXG050280	NA	up	up	NA	NA	NA
PAXXG050290	NA	NA	up	up	up	NA
PAXXG050300	NA	up	up	up	up	NA
PAXXG050320	down	down	down	NA	NA	up
PAXXG050330	down	down	down	down	down	up
PAXXG050350	NA	up	up	up	up	up
PAXXG050360	down	NA	down	NA	NA	NA
PAXXG050370	down	down	NA	NA	NA	NA
PAXXG050400	down	down	down	NA	NA	NA
PAXXG050420	NA	down	down	down	down	NA
PAXXG050450	NA	down	down	down	down	NA
PAXXG050460	NA	down	down	down	down	NA
PAXXG050470	NA	down	down	down	down	NA
PAXXG050490	down	down	down	NA	down	NA
PAXXG050570	NA	down	down	NA	down	down
PAXXG050580	NA	down	down	NA	NA	NA
PAXXG050620	down	down	down	up	up	NA
PAXXG050630	down	down	down	down	down	NA
PAXXG050640	up	up	up	NA	up	up
PAXXG050690	down	down	down	NA	NA	NA
PAXXG050720	NA	NA	up	up	up	NA
PAXXG050740	NA	NA	up	NA	NA	NA
PAXXG050750	up	NA	up	NA	NA	NA
PAXXG050780	NA	NA	up	NA	NA	NA
PAXXG050790	NA	up	up	NA	up	NA
PAXXG050800	up	NA	up	NA	NA	NA
PAXXG050810	up	up	up	NA	up	NA
PAXXG050820	up	up	up	NA	NA	NA
PAXXG050830	up	NA	up	NA	NA	up
PAXXG050840	up	up	NA	NA	NA	down
PAXXG050850	NA	NA	up	NA	up	up
PAXXG050880	NA	down	down	down	down	NA
PAXXG050890	NA	NA	up	NA	up	up
PAXXG050910	down	down	down	NA	NA	NA
PAXXG050930	NA	NA	down	NA	down	NA
PAXXG050970	down	down	down	down	down	NA
PAXXG050990	down	down	down	down	down	NA
PAXXG051030	down	down	down	NA	down	NA
PAXXG051040	NA	NA	down	NA	NA	NA
PAXXG051060	up	up	up	NA	NA	NA
PAXXG051070	NA	NA	down	NA	NA	NA
PAXXG051090	down	NA	NA	NA	up	NA
PAXXG051100	NA	down	down	NA	down	NA
PAXXG051140	NA	down	down	down	down	NA
PAXXG051180	NA	NA	up	NA	NA	NA
PAXXG051230	NA	NA	NA	NA	down	NA
PAXXG051240	NA	down	down	down	down	down
PAXXG051300	NA	up	up	NA	NA	NA
PAXXG051310	up	up	up	NA	up	NA
PAXXG051320	up	up	up	NA	up	NA
PAXXG051330	NA	NA	up	NA	up	up
PAXXG051340	NA	up	up	up	up	down
PAXXG051390	NA	up	NA	up	NA	NA
PAXXG051420	NA	NA	down	NA	down	down
PAXXG051430	NA	down	down	down	NA	NA
PAXXG051460	down	down	NA	NA	NA	NA
PAXXG051520	NA	up	up	NA	NA	NA
PAXXG051550	up	NA	down	down	down	down
PAXXG051560	down	down	down	NA	down	NA
PAXXG051580	NA	NA	up	NA	up	up
PAXXG051590	up	up	NA	NA	down	down
PAXXG051600	NA	down	down	down	down	NA
PAXXG051670	NA	down	down	NA	down	NA
PAXXG051680	NA	up	NA	NA	NA	down
PAXXG051730	NA	down	down	NA	NA	NA
PAXXG051750	NA	up	NA	up	NA	down
PAXXG051840	up	up	up	up	up	NA
PAXXG051850	up	up	up	up	NA	down
PAXXG051860	down	down	down	NA	up	up
PAXXG051890	down	down	down	down	down	NA
PAXXG051910	down	down	down	NA	down	NA
PAXXG051940	NA	down	down	NA	down	NA
PAXXG051945	NA	down	down	down	down	NA
PAXXG051950	down	down	down	NA	NA	down
PAXXG052020	down	down	down	NA	NA	NA
PAXXG052040	NA	NA	up	NA	up	up
PAXXG052100	NA	NA	up	NA	NA	NA
PAXXG052110	down	down	down	down	NA	NA
PAXXG052120	NA	up	up	NA	NA	NA
PAXXG052140	NA	NA	up	NA	up	up
PAXXG052150	NA	up	up	NA	NA	NA
PAXXG052200	NA	down	down	down	down	NA
PAXXG052250	down	down	down	NA	NA	NA
PAXXG052270	down	down	down	NA	down	down
PAXXG052280	NA	NA	NA	down	NA	NA
PAXXG052290	NA	NA	down	NA	down	down
PAXXG052310	up	up	down	NA	down	down
PAXXG052400	NA	NA	down	NA	NA	NA
PAXXG052410	NA	up	up	NA	NA	NA
PAXXG052420	NA	NA	NA	up	NA	down
PAXXG052470	down	down	down	NA	NA	NA
PAXXG052480	NA	down	down	NA	down	NA
PAXXG052510	NA	NA	up	NA	NA	NA
PAXXG052525	down	down	NA	NA	up	up
PAXXG052550	NA	up	up	up	up	NA
PAXXG052560	NA	NA	down	NA	down	NA
PAXXG052570	up	down	down	down	down	down
PAXXG052580	NA	NA	NA	NA	up	NA
PAXXG052590	NA	up	NA	NA	NA	NA
PAXXG052620	NA	NA	up	NA	up	NA
PAXXG052670	NA	up	up	up	up	NA
PAXXG052710	NA	down	down	down	down	down
PAXXG052720	NA	down	down	down	down	NA
PAXXG052740	NA	NA	up	NA	NA	NA
PAXXG052790	NA	up	up	up	up	NA
PAXXG052800	NA	down	down	down	down	NA
PAXXG052850	NA	down	down	down	down	down
PAXXG052870	NA	NA	down	NA	down	down
PAXXG052880	NA	NA	up	NA	up	up
PAXXG052930	NA	NA	down	NA	down	NA
PAXXG052940	down	down	down	NA	NA	NA
PAXXG052980	NA	NA	NA	NA	up	NA
PAXXG052990	NA	down	down	down	down	down
PAXXG053084	down	down	down	down	down	NA
PAXXG053085	down	down	down	down	NA	NA
PAXXG053100	down	down	down	down	NA	NA
PAXXG053140	NA	down	down	down	down	NA
PAXXG053150	down	down	down	NA	NA	NA
PAXXG053160	down	down	down	down	down	NA
PAXXG053180	NA	up	NA	up	NA	down
PAXXG053220	down	down	down	down	down	NA
PAXXG053230	down	NA	NA	NA	NA	NA
PAXXG053250	NA	NA	NA	NA	up	NA
PAXXG053260	NA	down	NA	down	down	up
PAXXG053290	NA	NA	down	NA	down	down
PAXXG053300	NA	down	down	down	down	NA
PAXXG053370	NA	NA	NA	NA	NA	up
PAXXG053390	NA	up	up	up	up	NA
PAXXG053410	down	down	down	down	down	NA
PAXXG053440	NA	NA	down	NA	NA	NA
PAXXG053450	down	NA	NA	NA	NA	NA
PAXXG053460	down	down	down	NA	NA	NA
PAXXG053500	NA	NA	NA	NA	NA	down
PAXXG053510	NA	NA	up	NA	NA	NA
PAXXG053550	NA	down	down	down	down	NA
PAXXG053580	up	down	down	down	down	NA
PAXXG053590	down	NA	down	NA	NA	NA
PAXXG053610	down	down	down	NA	NA	NA
PAXXG053620	NA	down	NA	NA	NA	NA
PAXXG053680	down	down	down	down	NA	up
PAXXG053710	NA	down	NA	NA	up	up
PAXXG053720	NA	down	down	down	down	down
PAXXG053730	up	down	down	down	down	down
PAXXG053740	down	down	up	NA	up	up
PAXXG053760	NA	down	up	NA	up	up
PAXXG053770	up	down	down	down	down	down
PAXXG053790	NA	up	NA	NA	NA	NA
PAXXG053800	NA	down	down	NA	NA	NA
PAXXG053850	NA	down	NA	down	NA	up
PAXXG053930	NA	up	up	up	up	NA
PAXXG053940	NA	down	down	NA	down	NA
PAXXG053950	NA	NA	down	NA	down	down
PAXXG054000	NA	NA	up	NA	NA	NA
PAXXG054020	down	down	down	down	down	NA
PAXXG054050	NA	down	down	NA	down	down
PAXXG054110	up	NA	NA	NA	down	NA
PAXXG054120	down	down	down	NA	NA	NA
PAXXG054140	NA	NA	NA	NA	down	down
PAXXG054180	NA	down	NA	NA	NA	NA
PAXXG054190	NA	down	down	down	down	NA
PAXXG054200	NA	down	NA	down	down	up
PAXXG054210	down	down	down	NA	down	down
PAXXG054250	up	NA	up	down	NA	NA
PAXXG054260	down	down	NA	NA	NA	NA
PAXXG054350	NA	up	down	up	NA	down
PAXXG054390	down	down	down	NA	NA	NA
PAXXG054450	NA	NA	NA	NA	up	NA
PAXXG054520	NA	down	NA	down	NA	up
PAXXG054570	down	down	down	down	down	NA
PAXXG054670	NA	NA	down	NA	down	down
PAXXG054690	up	up	up	up	up	up
PAXXG054710	NA	up	up	up	up	up
PAXXG054720	down	down	NA	NA	up	up
PAXXG054770	down	down	NA	NA	NA	NA
PAXXG054780	NA	up	NA	NA	NA	NA
PAXXG054860	down	down	down	NA	NA	NA
PAXXG054880	NA	NA	NA	up	NA	NA
PAXXG054890	down	NA	down	NA	NA	NA
PAXXG054900	NA	up	up	NA	NA	NA
PAXXG054920	NA	up	up	up	NA	NA
PAXXG054930	NA	up	up	NA	NA	NA
PAXXG054940	NA	down	NA	down	down	NA
PAXXG054950	down	NA	down	NA	NA	down
PAXXG055010	NA	up	NA	NA	NA	NA
PAXXG055020	NA	up	up	NA	NA	NA
PAXXG055030	down	NA	down	NA	NA	NA
PAXXG055040	NA	up	down	up	down	down
PAXXG055060	up	up	up	up	NA	down
PAXXG055090	down	down	down	NA	down	NA
PAXXG055100	NA	NA	up	NA	up	NA
PAXXG055110	NA	down	down	NA	NA	NA
PAXXG055120	down	down	down	NA	NA	NA
PAXXG055200	NA	NA	down	NA	down	down
PAXXG055210	NA	up	NA	NA	NA	NA
PAXXG055270	up	up	up	NA	NA	NA
PAXXG055290	up	NA	NA	NA	NA	NA
PAXXG055300	up	up	up	NA	NA	NA
PAXXG055320	NA	NA	NA	up	up	NA
PAXXG055340	NA	up	up	up	up	NA
PAXXG055370	NA	down	down	NA	NA	NA
PAXXG055380	NA	up	up	NA	NA	NA
PAXXG055440	NA	down	down	NA	NA	NA
PAXXG055470	down	down	down	NA	NA	NA
PAXXG055480	down	down	down	down	down	down
PAXXG055530	NA	down	down	down	down	NA
PAXXG055540	NA	NA	down	NA	down	down
PAXXG055610	up	up	up	NA	NA	NA
PAXXG055620	NA	up	up	NA	NA	NA
PAXXG055630	down	down	down	down	NA	NA
PAXXG055640	NA	NA	up	NA	up	NA
PAXXG055660	NA	NA	down	NA	NA	NA
PAXXG055780	down	down	down	down	down	NA
[truncated: 8,052 more rows]
